# Supplementary material for: CTCFL regulates the PI3K-Akt pathway and it is a target for personalized ovarian cancer therapy
Source: NPJ Syst Biol Appl. 2022 Feb 7;8:5. doi: 10.1038/s41540-022-00214-z (PMC8821627; doi:10.1038/s41540-022-00214-z)
Supplement: Supplementary file 2 — Supplementary Data 1 [file 41540_2022_214_MOESM2_ESM.xlsx]

## Sheet: Sheet1
Differentially expressed genes in CTCFL-OE and CTCFL-KD
BORIS vs Control (|log2FC|> 2, padj < 0.1)
nsembl_id	gene_name	log2FoldChange	padj
ENSG00000187037	GPR141	-4.84325	0.0170123
ENSG00000276850	AC245041.2	-3.40934	1.43867e-05
ENSG00000164616	FBXL21	-3.13269	0.0414054
ENSG00000273760	AC245041.1	-3.02679	3.10125e-07
ENSG00000019186	CYP24A1	-2.83752	2.88427e-09
ENSG00000213412	HNRNPA1P33	-2.82016	0.00485371
ENSG00000276351	RF01973	-2.81373	0.00198411
ENSG00000225205	AC078883.1	-2.70119	0.0487811
ENSG00000166670	MMP10	-2.68907	3.61025e-12
ENSG00000233818	AP000695.2	-2.65995	0.0398482
ENSG00000273532	RF01972	-2.62797	0.0576317
ENSG00000177791	MYOZ1	-2.57649	0.0254157
ENSG00000130600	H19	-2.54813	3.95893e-05
ENSG00000120708	TGFBI	-2.4974	1.42261e-05
ENSG00000265190	ANXA8	-2.465	0.00653153
ENSG00000137673	MMP7	-2.42515	1.02714e-07
ENSG00000185479	KRT6B	-2.37864	0.000471107
ENSG00000017427	IGF1	-2.35209	0.00653153
ENSG00000205420	KRT6A	-2.33597	4.2891e-16
ENSG00000198959	TGM2	-2.31042	1.31092e-09
ENSG00000196611	MMP1	-2.23063	1.55608e-05
ENSG00000278709	NKILA	-2.1895	3.63927e-08
ENSG00000124225	PMEPA1	-2.17281	1.25405e-06
ENSG00000170465	KRT6C	-2.16035	0.00037946
ENSG00000115221	ITGB6	-2.1581	1.01176e-08
ENSG00000165521	EML5	-2.10238	0.0487811
ENSG00000169429	CXCL8	-2.06499	0.00104238
ENSG00000026025	VIM	-2.06119	3.49847e-06
ENSG00000058091	CDK14	-2.04588	8.62892e-05
ENSG00000150551	LYPD1	-1.96823	1.65243e-05
ENSG00000073282	TP63	-1.95733	0.0790632
ENSG00000078018	MAP2	-1.9464	1.13388e-06
ENSG00000134775	FHOD3	-1.92778	0.0073641
ENSG00000172348	RCAN2	-1.90915	4.60679e-08
ENSG00000168685	IL7R	-1.87332	0.035865
ENSG00000113657	DPYSL3	-1.79362	0.0996423
ENSG00000164125	FAM198B	-1.78088	0.00367569
ENSG00000133101	CCNA1	-1.74822	4.82808e-10
ENSG00000233621	LINC01137	-1.72941	0.0631369
ENSG00000115414	FN1	-1.58752	0.039625
ENSG00000256234	AC022509.2	-1.56996	0.0631836
ENSG00000116701	NCF2	-1.56775	0.0681454
ENSG00000084710	EFR3B	-1.53326	0.0442654
ENSG00000131711	MAP1B	-1.53014	0.0345439
ENSG00000065618	COL17A1	-1.52374	0.00364705
ENSG00000143816	WNT9A	-1.52284	0.0438557
ENSG00000139926	FRMD6	-1.50413	0.00253924
ENSG00000131746	TNS4	-1.49432	0.0309911
ENSG00000112276	BVES	-1.49074	0.0989995
ENSG00000258947	TUBB3	-1.42741	0.0139587
ENSG00000136842	TMOD1	-1.42483	0.000434843
ENSG00000242110	AMACR	-1.42349	0.0818637
ENSG00000169067	ACTBL2	-1.42071	0.0038906
ENSG00000165434	PGM2L1	-1.39554	0.0118206
ENSG00000147883	CDKN2B	-1.3916	0.000362017
ENSG00000109452	INPP4B	-1.37849	0.00227125
ENSG00000148735	PLEKHS1	-1.37545	0.0170246
ENSG00000166401	SERPINB8	-1.36391	0.00175244
ENSG00000170485	NPAS2	-1.32073	0.00206858
ENSG00000120875	DUSP4	-1.30274	0.00615466
ENSG00000265972	TXNIP	-1.2894	0.0841418
ENSG00000259207	ITGB3	-1.28323	0.0438557
ENSG00000134070	IRAK2	-1.27354	0.0440107
ENSG00000172927	MYEOV	-1.27041	0.0197296
ENSG00000197959	DNM3	-1.27015	0.0170993
ENSG00000127824	TUBA4A	-1.24629	0.0274994
ENSG00000121858	TNFSF10	-1.24393	0.00415936
ENSG00000153113	CAST	-1.22824	0.000111911
ENSG00000140450	ARRDC4	-1.18475	0.0923796
ENSG00000104237	RP1	-1.17091	0.0838694
ENSG00000172175	MALT1	-1.16298	0.0345439
ENSG00000183688	RFLNB	-1.14983	0.0442654
ENSG00000214110	LDHAP4	-1.14394	0.0463534
ENSG00000100003	SEC14L2	-1.13724	0.006617
ENSG00000184009	ACTG1	-1.12565	0.0019894
ENSG00000134333	LDHA	-1.10066	0.00357879
ENSG00000186469	GNG2	-1.0971	0.0935424
ENSG00000137331	IER3	-1.08796	0.092256
ENSG00000281162	LINC01127	-1.0633	0.00803372
ENSG00000175832	ETV4	-1.05803	0.043273
ENSG00000167281	RBFOX3	-1.04609	0.0632803
ENSG00000084731	KIF3C	-1.04537	0.00204817
ENSG00000108244	KRT23	-1.02662	0.0198859
ENSG00000125398	SOX9	-1.02378	0.0542072
ENSG00000101134	DOK5	-1.01717	0.0761806
ENSG00000152495	CAMK4	-1.00418	0.0616372
ENSG00000179304	FAM156B	1.00546	0.0804496
ENSG00000101680	LAMA1	1.00992	0.0487811
ENSG00000176463	SLCO3A1	1.01385	0.0112022
ENSG00000077782	FGFR1	1.02185	0.00150862
ENSG00000197444	OGDHL	1.02296	0.0112022
ENSG00000072609	CHFR	1.03019	0.0353221
ENSG00000166106	ADAMTS15	1.03182	0.00087615
ENSG00000127954	STEAP4	1.03322	0.0565718
ENSG00000091986	CCDC80	1.03884	0.0012108
ENSG00000124507	PACSIN1	1.04252	0.0125881
ENSG00000204149	AGAP6	1.05213	0.068317
ENSG00000184985	SORCS2	1.05724	0.0438557
ENSG00000279095	AC243964.3	1.05804	0.0950287
ENSG00000124134	KCNS1	1.0599	0.0189844
ENSG00000197405	C5AR1	1.07956	0.0283867
ENSG00000003989	SLC7A2	1.08872	0.0809261
ENSG00000163531	NFASC	1.09364	0.0825603
ENSG00000172828	CES3	1.09406	0.0804496
ENSG00000171105	INSR	1.10762	0.0210184
ENSG00000160963	COL26A1	1.11247	0.00229919
ENSG00000006047	YBX2	1.11737	0.0601128
ENSG00000110888	CAPRIN2	1.11995	0.0442654
ENSG00000173559	NABP1	1.12071	0.0169933
ENSG00000163638	ADAMTS9	1.12382	0.0752873
ENSG00000112715	VEGFA	1.12494	0.0881999
ENSG00000146530	VWDE	1.12555	0.0442654
ENSG00000064270	ATP2C2	1.12815	0.0160376
ENSG00000154760	SLFN13	1.12893	0.072054
ENSG00000238105	GOLGA2P5	1.13961	0.0349763
ENSG00000181523	SGSH	1.14016	0.0818637
ENSG00000073737	DHRS9	1.15605	0.0347215
ENSG00000174804	FZD4	1.15984	0.000316075
ENSG00000135205	CCDC146	1.16602	0.0212577
ENSG00000155066	PROM2	1.16981	0.000350316
ENSG00000101115	SALL4	1.17649	0.0761806
ENSG00000057704	TMCC3	1.17673	0.0198859
ENSG00000120457	KCNJ5	1.17712	0.00638199
ENSG00000165125	TRPV6	1.19037	0.0738212
ENSG00000074410	CA12	1.19983	0.0961773
ENSG00000134258	VTCN1	1.21763	0.00468638
ENSG00000196155	PLEKHG4	1.2305	0.0691594
ENSG00000134917	ADAMTS8	1.23294	0.0542072
ENSG00000198363	ASPH	1.24324	0.0884352
ENSG00000169851	PCDH7	1.24707	0.0837966
ENSG00000091262	ABCC6	1.24781	0.0592709
ENSG00000151468	CCDC3	1.25766	0.0130784
ENSG00000130224	LRCH2	1.27119	0.0274994
ENSG00000135047	CTSL	1.27145	0.0691594
ENSG00000185652	NTF3	1.27397	0.00594144
ENSG00000160183	TMPRSS3	1.27539	0.0394357
ENSG00000171227	TMEM37	1.27553	0.0782529
ENSG00000144857	BOC	1.27582	0.0108151
ENSG00000196218	RYR1	1.27832	0.0542072
ENSG00000213366	GSTM2	1.29889	0.0392443
ENSG00000137474	MYO7A	1.30268	2.2131e-06
ENSG00000120820	GLT8D2	1.30601	0.0429478
ENSG00000153132	CLGN	1.30764	0.0478387
ENSG00000178752	ERFE	1.31074	0.0156398
ENSG00000140297	GCNT3	1.31821	0.0406474
ENSG00000050555	LAMC3	1.32045	0.0109505
ENSG00000149294	NCAM1	1.32794	6.30095e-06
ENSG00000138615	CILP	1.33369	1.04856e-05
ENSG00000144395	CCDC150	1.34251	0.0114999
ENSG00000111181	SLC6A12	1.34648	0.0296514
ENSG00000112562	SMOC2	1.35211	0.0146024
ENSG00000069702	TGFBR3	1.35354	0.00490998
ENSG00000184368	MAP7D2	1.3575	0.0198859
ENSG00000143365	RORC	1.37233	0.0629506
ENSG00000165409	TSHR	1.37405	1.40407e-05
ENSG00000243981	AC064862.6	1.38042	0.0137787
ENSG00000168811	IL12A	1.38204	0.000899902
ENSG00000167754	KLK5	1.3923	0.0435889
ENSG00000270069	MIR222HG	1.39604	0.0170123
ENSG00000149927	DOC2A	1.40177	0.00880033
ENSG00000232931	LINC00342	1.40761	0.0673681
ENSG00000164619	BMPER	1.41411	0.0646906
ENSG00000264112	AC015813.1	1.4148	0.0220455
ENSG00000184524	CEND1	1.42649	0.071953
ENSG00000196517	SLC6A9	1.44201	0.00894985
ENSG00000072954	TMEM38A	1.44517	0.0130737
ENSG00000228526	MIR34AHG	1.44624	0.0516899
ENSG00000115041	KCNIP3	1.44739	0.00120605
ENSG00000130294	KIF1A	1.44744	0.0210184
ENSG00000136235	GPNMB	1.45327	0.000226665
ENSG00000168765	GSTM4	1.46345	0.0291076
ENSG00000185745	IFIT1	1.46557	0.0371994
ENSG00000224934	AL391684.1	1.46879	0.0542072
ENSG00000162496	DHRS3	1.47033	0.00781559
ENSG00000283646	LINC02009	1.47474	0.0616372
ENSG00000107736	CDH23	1.50406	0.00102839
ENSG00000273729	AC007686.3	1.51854	0.0878176
ENSG00000082684	SEMA5B	1.52924	0.00102185
ENSG00000119915	ELOVL3	1.53891	0.0715476
ENSG00000276966	HIST1H4E	1.55017	0.0946035
ENSG00000127129	EDN2	1.56752	0.0615988
ENSG00000105696	TMEM59L	1.57251	0.0647811
ENSG00000169550	MUC15	1.58852	0.00136688
ENSG00000183023	SLC8A1	1.59409	0.00365919
ENSG00000128165	ADM2	1.59896	0.0315089
ENSG00000073670	ADAM11	1.60517	0.043673
ENSG00000186868	MAPT	1.60919	0.092256
ENSG00000164946	FREM1	1.61594	0.0900703
ENSG00000186510	CLCNKA	1.61968	0.00406583
ENSG00000092068	SLC7A8	1.63515	6.80993e-05
ENSG00000280441	FP236383.1	1.63589	0.00964148
ENSG00000153012	LGI2	1.63804	0.00227125
ENSG00000203867	RBM20	1.63807	0.0263986
ENSG00000278996	FP671120.1	1.64211	0.00914981
ENSG00000165300	SLITRK5	1.64322	3.69085e-06
ENSG00000135333	EPHA7	1.65427	0.0463534
ENSG00000248590	GLDCP1	1.6622	0.0116557
ENSG00000170477	KRT4	1.67424	0.000311541
ENSG00000075035	WSCD2	1.67674	1.28092e-06
ENSG00000179388	EGR3	1.68645	0.0579258
ENSG00000183773	AIFM3	1.69487	0.00914981
ENSG00000147606	SLC26A7	1.7016	0.00938107
ENSG00000105376	ICAM5	1.74828	0.00246482
ENSG00000154065	ANKRD29	1.75812	3.55486e-05
ENSG00000137872	SEMA6D	1.76165	0.0694017
ENSG00000236924	AL162411.1	1.78259	0.0601128
ENSG00000164112	TMEM155	1.82471	7.00293e-05
ENSG00000176697	BDNF	1.8483	0.0461332
ENSG00000258616	LINC02303	1.85874	0.00129652
ENSG00000138316	ADAMTS14	1.91479	6.30095e-06
ENSG00000167741	GGT6	1.96442	0.00227125
ENSG00000173546	CSPG4	1.9751	4.04471e-06
ENSG00000019505	SYT13	1.9807	0.0773349
ENSG00000152580	IGSF10	1.9949	0.0198859
ENSG00000178445	GLDC	2.02748	8.38665e-09
ENSG00000159167	STC1	2.0445	0.00337314
ENSG00000130513	GDF15	2.0489	0.00881334
ENSG00000118473	SGIP1	2.09004	1.42261e-05
ENSG00000139209	SLC38A4	2.2057	6.80993e-05
ENSG00000196668	LINC00173	2.22132	0.00319191
ENSG00000158050	DUSP2	2.22282	0.000699845
ENSG00000136960	ENPP2	2.22417	0.00638199
ENSG00000169252	ADRB2	2.22914	0.0527974
ENSG00000139269	INHBE	2.25544	0.0494671
ENSG00000141574	SECTM1	2.26843	0.0480277
ENSG00000196132	MYT1	2.27873	0.0286755
ENSG00000173641	HSPB7	2.35504	0.00367569
ENSG00000166405	RIC3	2.47507	0.000741031
ENSG00000189129	PLAC9	2.80191	0.0781801
ENSG00000205632	LINC01310	2.90617	0.0140696
ENSG00000162148	PPP1R32	2.96077	0.0304209
ENSG00000124092	CTCFL	2.9941	0.00337314
ENSG00000179057	IGSF22	3.08246	0.0547174
ENSG00000172137	CALB2	3.23146	0.0226325
ENSG00000159307	SCUBE1	3.904	0.0691594

## Sheet: Sheet2
BORIS sirna vs Control (|log2FC| > 2, padj < 0.05)
ensembl_id	gene_name	log2FoldChange	padj
ENSG00000243981	AC064862.6	-8.90383	2.54045e-10
ENSG00000019186	CYP24A1	-8.86793	1.07601e-12
ENSG00000105143	SLC1A6	-8.81072	4.24242e-10
ENSG00000166741	NNMT	-7.87783	8.1135e-08
ENSG00000285963	AL035467.2	-7.28442	3.39329e-06
ENSG00000197993	KEL	-7.22576	9.94398e-07
ENSG00000142623	PADI1	-6.2664	0.000678713
ENSG00000139800	ZIC5	-6.26396	6.71184e-05
ENSG00000169067	ACTBL2	-6.18706	3.71264e-23
ENSG00000248846	LINC02065	-6.18394	0.00037732
ENSG00000258586	LINC02274	-6.18394	0.000452237
ENSG00000137673	MMP7	-6.1355	1.54831e-21
ENSG00000099985	OSM	-6.00337	0.000613061
ENSG00000047936	ROS1	-6.00336	0.00181782
ENSG00000179674	ARL14	-5.79691	0.00283935
ENSG00000283265	AL356234.3	-5.71964	0.000837045
ENSG00000273760	AC245041.1	-5.67328	1.38847e-08
ENSG00000182578	CSF1R	-5.55591	0.00365373
ENSG00000276850	AC245041.2	-5.50094	5.7243e-06
ENSG00000120708	TGFBI	-5.49859	1.22772e-18
ENSG00000238273	AC108058.1	-5.45661	0.00129063
ENSG00000258168	AC025569.1	-5.4184	0.00682676
ENSG00000043355	ZIC2	-5.30445	9.22293e-14
ENSG00000226145	KRT16P6	-5.2664	0.00798086
ENSG00000159217	IGF2BP1	-5.21165	2.02592e-40
ENSG00000143536	CRNN	-5.20322	1.2354e-05
ENSG00000259207	ITGB3	-5.18649	4.26604e-23
ENSG00000170579	DLGAP1	-5.17806	8.97318e-19
ENSG00000198959	TGM2	-5.14125	1.3095e-33
ENSG00000163283	ALPP	-5.13468	0.0106267
ENSG00000214856	KRT16P1	-5.09647	0.0146205
ENSG00000237989	LINC01679	-5.09647	0.0190007
ENSG00000222009	BTBD19	-5.04816	1.96989e-05
ENSG00000165131	LLCFC1	-5.04157	0.00512042
ENSG00000163394	CCKAR	-5.03594	0.00171413
ENSG00000131746	TNS4	-5.01814	1.13176e-09
ENSG00000152137	HSPB8	-4.99741	9.27043e-07
ENSG00000205426	KRT81	-4.96189	1.1237e-22
ENSG00000124731	TREM1	-4.94203	0.0101796
ENSG00000078018	MAP2	-4.90526	7.43845e-30
ENSG00000186115	CYP4F2	-4.90383	0.0120428
ENSG00000008517	IL32	-4.81622	5.26242e-22
ENSG00000165521	EML5	-4.7481	6.25615e-05
ENSG00000230479	AP000695.1	-4.68448	0.00681906
ENSG00000244649	LINC02086	-4.68144	0.0298442
ENSG00000187037	GPR141	-4.63055	0.00874653
ENSG00000231826	LINC01819	-4.60332	0.00567027
ENSG00000250838	AC091133.2	-4.59411	0.0227467
ENSG00000197172	MAGEA6	-4.59411	0.0283019
ENSG00000159618	ADGRG5	-4.56209	8.10711e-08
ENSG00000183186	C2CD4C	-4.51162	3.36248e-05
ENSG00000006659	LGALS14	-4.49552	2.95087e-08
ENSG00000124092	CTCFL	-4.45661	0.0182847
ENSG00000106031	HOXA13	-4.44621	0.00437507
ENSG00000142661	MYOM3	-4.4375	0.000235479
ENSG00000225813	AC009299.1	-4.4184	0.0443816
ENSG00000265190	ANXA8	-4.41318	0.000172454
ENSG00000264230	ANXA8L1	-4.31662	0.00237577
ENSG00000126895	AVPR2	-4.30593	2.08993e-09
ENSG00000227300	KRT16P2	-4.30461	0.0306017
ENSG00000270002	AC022028.2	-4.28281	0.0136914
ENSG00000249641	HOXC13-AS	-4.2639	4.30553e-06
ENSG00000248791	AC010627.1	-4.18429	0.0219347
ENSG00000169429	CXCL8	-4.18416	4.81517e-11
ENSG00000266401	AP002478.1	-4.13089	0.00628617
ENSG00000100285	NEFH	-4.13071	1.57156e-17
ENSG00000049249	TNFRSF9	-4.12526	0.000801231
ENSG00000101977	MCF2	-4.11978	0.0145591
ENSG00000176907	TCIM	-4.10359	2.35269e-21
ENSG00000107105	ELAVL2	-4.06416	4.07167e-06
ENSG00000213412	HNRNPA1P33	-4.05138	0.000579955
ENSG00000175592	FOSL1	-4.03785	1.05446e-11
ENSG00000225826	LINC00626	-4.03464	0.00650815
ENSG00000173432	SAA1	-4.02916	0.00709641
ENSG00000259727	AC103740.2	-3.97914	0.0376757
ENSG00000146666	LINC00525	-3.97673	0.0281453
ENSG00000187634	SAMD11	-3.96884	1.55516e-08
ENSG00000260328	AC104024.2	-3.96751	0.000582014
ENSG00000133101	CCNA1	-3.96253	9.05358e-35
ENSG00000037965	HOXC8	-3.96128	0.00015156
ENSG00000181333	HEPHL1	-3.94195	9.07561e-06
ENSG00000115221	ITGB6	-3.93397	2.37485e-20
ENSG00000120149	MSX2	-3.87228	0.00102088
ENSG00000157965	SSX8P	-3.86403	0.0237004
ENSG00000139278	GLIPR1	-3.84343	1.08484e-09
ENSG00000276980	AC008760.2	-3.83092	0.0461358
ENSG00000205420	KRT6A	-3.81351	3.05036e-27
ENSG00000273769	LCA10	-3.79177	0.010302
ENSG00000177508	IRX3	-3.77609	2.99174e-09
ENSG00000274835	AC100757.2	-3.75306	0.00411794
ENSG00000168505	GBX2	-3.7473	0.0359495
ENSG00000253690	AC021678.2	-3.74416	0.0455397
ENSG00000173868	PHOSPHO1	-3.74156	0.000579955
ENSG00000124225	PMEPA1	-3.73045	4.04196e-14
ENSG00000180806	HOXC9	-3.72553	3.10168e-07
ENSG00000232810	TNF	-3.72475	2.30125e-06
ENSG00000188293	IGFL1	-3.72363	0.0138777
ENSG00000197185	SSXP1	-3.70348	0.0014528
ENSG00000258998	LINC02302	-3.70309	0.00109504
ENSG00000164509	IL31RA	-3.6824	4.02006e-05
ENSG00000164125	FAM198B	-3.66598	6.26765e-10
ENSG00000168685	IL7R	-3.64189	5.74031e-06
ENSG00000105605	CACNG7	-3.62113	0.000389486
ENSG00000172927	MYEOV	-3.61001	7.55822e-12
ENSG00000276851	AC002401.4	-3.58799	0.0111854
ENSG00000105974	CAV1	-3.58471	9.24364e-15
ENSG00000267056	AC005336.1	-3.55397	6.36473e-06
ENSG00000115641	FHL2	-3.52928	4.48408e-23
ENSG00000053747	LAMA3	-3.52789	3.74661e-14
ENSG00000182866	LCK	-3.52701	0.000174321
ENSG00000227120	AC009238.1	-3.51283	0.00957089
ENSG00000235959	AC009237.6	-3.51249	0.00935213
ENSG00000278709	NKILA	-3.50948	8.56974e-13
ENSG00000110848	CD69	-3.50765	8.12574e-05
ENSG00000186723	OR10H1	-3.50636	0.021651
ENSG00000179772	FOXS1	-3.49609	9.17051e-10
ENSG00000173212	MAB21L3	-3.49281	5.52515e-08
ENSG00000279148	AC126474.1	-3.46869	0.0197843
ENSG00000163995	ABLIM2	-3.43995	2.72615e-16
ENSG00000106366	SERPINE1	-3.38846	4.78492e-06
ENSG00000260604	AL590004.3	-3.38362	2.37401e-09
ENSG00000183625	CCR3	-3.37401	0.000567288
ENSG00000127824	TUBA4A	-3.37127	6.81296e-13
ENSG00000265972	TXNIP	-3.3706	1.86305e-08
ENSG00000123364	HOXC13	-3.36685	8.89504e-13
ENSG00000253496	AC011586.2	-3.35858	0.0102808
ENSG00000170465	KRT6C	-3.35491	1.31637e-06
ENSG00000270685	IGHV1OR15-6	-3.34252	0.012277
ENSG00000227496	AC099066.2	-3.34003	2.47122e-05
ENSG00000143552	NUP210L	-3.33656	0.00479765
ENSG00000148848	ADAM12	-3.32662	4.06404e-15
ENSG00000150782	IL18	-3.30345	2.67982e-22
ENSG00000143512	HHIPL2	-3.26922	0.00176899
ENSG00000234292	AC123595.1	-3.2622	0.0226049
ENSG00000198074	AKR1B10	-3.25249	1.17691e-05
ENSG00000168874	ATOH8	-3.25148	9.44905e-08
ENSG00000134775	FHOD3	-3.24589	7.31011e-06
ENSG00000064205	WISP2	-3.23607	9.28339e-13
ENSG00000104055	TGM5	-3.22342	9.48806e-14
ENSG00000220412	AL356234.1	-3.21357	0.00925128
ENSG00000134070	IRAK2	-3.20621	2.59615e-09
ENSG00000157680	DGKI	-3.20207	0.0443772
ENSG00000155622	XAGE2	-3.19241	1.05507e-06
ENSG00000152779	SLC16A12	-3.18122	0.014262
ENSG00000244300	GATA2-AS1	-3.17789	2.53862e-09
ENSG00000095587	TLL2	-3.17332	1.7769e-08
ENSG00000228630	HOTAIR	-3.1649	0.0033472
ENSG00000260230	FRRS1L	-3.15244	8.10121e-08
ENSG00000235931	LINC01553	-3.14292	2.07962e-11
ENSG00000163121	NEURL3	-3.13157	0.0158815
ENSG00000204866	IGFL2	-3.11051	0.0143399
ENSG00000164746	C7orf57	-3.10057	0.0326016
ENSG00000127399	LRRC61	-3.09157	1.26662e-09
ENSG00000175294	CATSPER1	-3.08945	0.023919
ENSG00000031081	ARHGAP31	-3.07945	6.83447e-10
ENSG00000178695	KCTD12	-3.07407	5.4548e-10
ENSG00000118785	SPP1	-3.0587	0.000113803
ENSG00000116701	NCF2	-3.05423	9.68892e-05
ENSG00000137273	FOXF2	-3.02847	0.000922291
ENSG00000138685	FGF2	-3.0278	1.11863e-06
ENSG00000105971	CAV2	-3.01651	1.26781e-10
ENSG00000131711	MAP1B	-2.98507	1.57065e-06
ENSG00000175874	CREG2	-2.97406	0.0129153
ENSG00000158125	XDH	-2.94154	2.0757e-11
ENSG00000153233	PTPRR	-2.93269	0.000477144
ENSG00000206190	ATP10A	-2.92748	1.04007e-07
ENSG00000168461	RAB31	-2.92602	2.56911e-15
ENSG00000026508	CD44	-2.92546	7.9844e-06
ENSG00000285665	AL031274.1	-2.9204	9.72954e-05
ENSG00000185479	KRT6B	-2.90995	0.000132303
ENSG00000101306	MYLK2	-2.88485	2.66756e-05
ENSG00000179348	GATA2	-2.8783	5.43246e-06
ENSG00000118503	TNFAIP3	-2.87384	4.22262e-08
ENSG00000222047	C10orf55	-2.86653	0.00856008
ENSG00000147883	CDKN2B	-2.86387	3.65621e-13
ENSG00000272763	AC103702.2	-2.86268	0.0465129
ENSG00000163810	TGM4	-2.8581	0.0032351
ENSG00000243910	TUBA4B	-2.85626	0.00596955
ENSG00000278927	FP236240.1	-2.85372	0.00192221
ENSG00000228120	AP001631.1	-2.85323	0.00177392
ENSG00000134954	ETS1	-2.84921	8.46172e-09
ENSG00000178401	DNAJC22	-2.84563	6.50446e-05
ENSG00000087245	MMP2	-2.83388	5.9024e-07
ENSG00000163286	ALPG	-2.80263	0.000559725
ENSG00000115844	DLX2	-2.79847	1.34474e-08
ENSG00000260159	AC091304.2	-2.7975	0.00589203
ENSG00000164220	F2RL2	-2.78934	0.0100838
ENSG00000101665	SMAD7	-2.78073	5.26891e-07
ENSG00000123685	BATF3	-2.76219	0.0463613
ENSG00000198900	TOP1	-2.74961	7.66201e-08
ENSG00000115738	ID2	-2.74818	4.45048e-09
ENSG00000138311	ZNF365	-2.74776	0.000301634
ENSG00000065618	COL17A1	-2.74216	1.63974e-07
ENSG00000186832	KRT16	-2.7397	0.00100768
ENSG00000171992	SYNPO	-2.73526	4.10849e-15
ENSG00000158825	CDA	-2.73491	1.61035e-05
ENSG00000187754	SSX7	-2.72071	0.0136612
ENSG00000023445	BIRC3	-2.71243	0.000313733
ENSG00000168453	HR	-2.71038	3.43118e-14
ENSG00000130303	BST2	-2.69732	2.72649e-06
ENSG00000169247	SH3TC2	-2.6956	0.000151968
ENSG00000154553	PDLIM3	-2.6899	0.00500952
ENSG00000128284	APOL3	-2.68737	0.0099744
ENSG00000176788	BASP1	-2.68509	2.5627e-14
ENSG00000255363	AP001189.5	-2.68347	0.0243371
ENSG00000181126	HLA-V	-2.67987	0.0220209
ENSG00000137801	THBS1	-2.67528	0.000976899
ENSG00000144331	ZNF385B	-2.67297	1.88855e-08
ENSG00000198947	DMD	-2.66875	5.43902e-08
ENSG00000174945	AMZ1	-2.66618	5.71616e-07
ENSG00000258947	TUBB3	-2.65226	6.5693e-06
ENSG00000140450	ARRDC4	-2.64321	2.72649e-06
ENSG00000070729	CNGB1	-2.64209	1.50882e-07
ENSG00000261371	PECAM1	-2.63915	0.00497492
ENSG00000166405	RIC3	-2.62846	0.0151255
ENSG00000158683	PKD1L1	-2.6248	5.13158e-05
ENSG00000171903	CYP4F11	-2.61978	5.39435e-05
ENSG00000232324	AC008440.3	-2.61303	0.0383678
ENSG00000280693	SH3PXD2A-AS1	-2.61201	0.00490918
ENSG00000100867	DHRS2	-2.60942	1.60953e-06
ENSG00000189127	ANKRD34B	-2.60688	1.2354e-05
ENSG00000172348	RCAN2	-2.60101	1.95115e-10
ENSG00000213362	FTH1P12	-2.59163	1.65515e-09
ENSG00000130270	ATP8B3	-2.58972	0.000678713
ENSG00000127329	PTPRB	-2.58583	4.85563e-06
ENSG00000124102	PI3	-2.58366	0.000223342
ENSG00000246640	PICART1	-2.57199	0.00485459
ENSG00000116016	EPAS1	-2.57133	2.45438e-13
ENSG00000104237	RP1	-2.56194	4.17857e-06
ENSG00000147459	DOCK5	-2.54291	1.4002e-08
ENSG00000165757	JCAD	-2.5358	4.51388e-05
ENSG00000136244	IL6	-2.53462	0.00496849
ENSG00000169291	SHE	-2.53356	0.0259533
ENSG00000198729	PPP1R14C	-2.5309	3.20569e-11
ENSG00000120693	SMAD9	-2.52764	0.00383678
ENSG00000280623	PCAT14	-2.52003	0.0336781
ENSG00000258115	AC090109.1	-2.5081	2.87324e-08
ENSG00000248323	LUCAT1	-2.50217	0.00922045
ENSG00000188707	ZBED6CL	-2.48925	3.13614e-05
ENSG00000081059	TCF7	-2.48771	4.4844e-07
ENSG00000236456	AL035458.1	-2.48312	0.0152161
ENSG00000175556	LONRF3	-2.48011	0.000699323
ENSG00000132334	PTPRE	-2.47925	0.00107278
ENSG00000258590	NBEAP1	-2.47922	1.51515e-05
ENSG00000109654	TRIM2	-2.46727	9.14285e-06
ENSG00000214049	UCA1	-2.465	2.44245e-13
ENSG00000105419	MEIS3	-2.46272	1.55048e-09
ENSG00000166446	CDYL2	-2.44931	9.55035e-05
ENSG00000273301	AC016717.2	-2.44112	0.00935213
ENSG00000215875	ST13P20	-2.43962	0.0280259
ENSG00000140853	NLRC5	-2.42887	4.96346e-05
ENSG00000108691	CCL2	-2.42575	0.0293857
ENSG00000154451	GBP5	-2.42307	2.58053e-09
ENSG00000179750	APOBEC3B	-2.42199	0.00689353
ENSG00000121858	TNFSF10	-2.41272	8.83956e-09
ENSG00000116983	HPCAL4	-2.40108	0.000563306
ENSG00000010030	ETV7	-2.39253	0.0235757
ENSG00000203867	RBM20	-2.39222	0.00144202
ENSG00000184371	CSF1	-2.39138	0.000173947
ENSG00000104783	KCNN4	-2.38807	0.00744653
ENSG00000196684	HSH2D	-2.38415	0.0135776
ENSG00000110092	CCND1	-2.37864	6.4002e-16
ENSG00000197959	DNM3	-2.36346	1.11863e-06
ENSG00000154764	WNT7A	-2.36303	0.000470826
ENSG00000180818	HOXC10	-2.36297	0.0100434
ENSG00000139926	FRMD6	-2.36061	2.93252e-06
ENSG00000118729	CASQ2	-2.34745	0.0126001
ENSG00000117318	ID3	-2.33019	5.23616e-10
ENSG00000163249	CCNYL1	-2.32411	0.000128086
ENSG00000196611	MMP1	-2.32226	0.000210994
ENSG00000189280	GJB5	-2.31272	0.00560055
ENSG00000177469	CAVIN1	-2.30811	2.84435e-09
ENSG00000147509	RGS20	-2.30758	5.99566e-09
ENSG00000242960	FTH1P23	-2.30557	1.45361e-06
ENSG00000102230	PCYT1B	-2.30118	8.68706e-06
ENSG00000163803	PLB1	-2.29914	1.38282e-08
ENSG00000178038	ALS2CL	-2.29148	1.66046e-07
ENSG00000109846	CRYAB	-2.28955	0.00122154
ENSG00000088305	DNMT3B	-2.28762	4.87079e-09
ENSG00000155090	KLF10	-2.28531	1.70975e-07
ENSG00000141404	GNAL	-2.2764	3.74631e-08
ENSG00000013588	GPRC5A	-2.27607	0.00226873
ENSG00000155265	GOLGA7B	-2.27154	0.0108404
ENSG00000223764	LINC02593	-2.26347	0.0027219
ENSG00000253293	HOXA10	-2.26075	3.96495e-05
ENSG00000163739	CXCL1	-2.25821	0.000285655
ENSG00000170442	KRT86	-2.25276	0.000866932
ENSG00000185269	NOTUM	-2.25261	0.00789439
ENSG00000099204	ABLIM1	-2.24728	1.79405e-06
ENSG00000167996	FTH1	-2.24564	3.00268e-09
ENSG00000237862	Z94160.1	-2.2315	0.0127249
ENSG00000115009	CCL20	-2.22978	0.0303846
ENSG00000186854	TRABD2A	-2.227	0.00025025
ENSG00000120318	ARAP3	-2.22695	3.596e-08
ENSG00000162614	NEXN	-2.22481	0.00999181
ENSG00000227376	FTH1P16	-2.22289	7.44258e-05
ENSG00000130433	CACNG6	-2.22265	0.00246028
ENSG00000137331	IER3	-2.22235	1.31427e-05
ENSG00000132481	TRIM47	-2.2222	0.000367776
ENSG00000109452	INPP4B	-2.21799	1.11863e-06
ENSG00000152242	C18orf25	-2.21287	6.74608e-07
ENSG00000182771	GRID1	-2.21042	0.0152996
ENSG00000163661	PTX3	-2.20906	0.0033879
ENSG00000185215	TNFAIP2	-2.19781	3.40173e-09
ENSG00000122870	BICC1	-2.19425	1.17088e-05
ENSG00000103187	COTL1	-2.19231	2.05727e-10
ENSG00000171931	FBXW10	-2.18991	0.0485824
ENSG00000232187	FTH1P7	-2.18905	6.07106e-06
ENSG00000204131	NHSL2	-2.18172	0.00010571
ENSG00000189212	DPY19L2P1	-2.18011	0.0338176
ENSG00000249550	LINC01234	-2.17959	2.06964e-10
ENSG00000103710	RASL12	-2.17026	3.45128e-09
ENSG00000224080	UBE2FP1	-2.16963	0.0114175
ENSG00000274252	GGTLC3	-2.16319	0.0236881
ENSG00000125384	PTGER2	-2.16021	8.24298e-06
ENSG00000166828	SCNN1G	-2.15876	0.0230399
ENSG00000186191	BPIFB4	-2.15681	0.0218889
ENSG00000166401	SERPINB8	-2.14947	1.47858e-06
ENSG00000162909	CAPN2	-2.14844	1.57125e-11
ENSG00000112208	BAG2	-2.13456	5.9024e-07
ENSG00000008735	MAPK8IP2	-2.13327	0.00235769
ENSG00000117525	F3	-2.13193	0.00333378
ENSG00000262001	DLGAP1-AS2	-2.12481	1.6476e-05
ENSG00000100558	PLEK2	-2.12359	1.21619e-05
ENSG00000212724	KRTAP2-3	-2.12206	0.0188457
ENSG00000155629	PIK3AP1	-2.11891	5.13158e-05
ENSG00000170423	KRT78	-2.11792	0.0346422
ENSG00000213453	FTH1P3	-2.11452	0.000180094
ENSG00000230204	FTH1P5	-2.11182	0.000100955
ENSG00000155850	SLC26A2	-2.11132	0.000543467
ENSG00000143631	FLG	-2.10505	0.00457389
ENSG00000153162	BMP6	-2.10473	0.0424776
ENSG00000111405	ENDOU	-2.10025	0.0217452
ENSG00000230882	AC005077.4	-2.09913	0.00301477
ENSG00000125968	ID1	-2.09905	2.15389e-06
ENSG00000172380	GNG12	-2.09435	6.78018e-05
ENSG00000181790	ADGRB1	-2.09356	0.035132
ENSG00000137936	BCAR3	-2.09289	8.7115e-06
ENSG00000185950	IRS2	-2.08567	4.02657e-06
ENSG00000198431	TXNRD1	-2.07714	1.77081e-09
ENSG00000183688	RFLNB	-2.07298	3.12399e-05
ENSG00000069011	PITX1	-2.06729	0.0243812
ENSG00000185567	AHNAK2	-2.06368	0.00253402
ENSG00000132031	MATN3	-2.06319	0.0190007
ENSG00000226564	FTH1P20	-2.06252	0.000122802
ENSG00000095637	SORBS1	-2.06037	0.000204294
ENSG00000157510	AFAP1L1	-2.05956	0.00107931
ENSG00000169129	AFAP1L2	-2.05814	4.72026e-08
ENSG00000197614	MFAP5	-2.05671	0.0132566
ENSG00000107819	SFXN3	-2.05118	9.45469e-11
ENSG00000219507	FTH1P8	-2.05099	3.53165e-05
ENSG00000101210	EEF1A2	-2.03316	6.47752e-05
ENSG00000117228	GBP1	-2.0313	1.93033e-05
ENSG00000185477	GPRIN3	-2.01513	0.0208997
ENSG00000117020	AKT3	-2.01044	2.5223e-05
ENSG00000163618	CADPS	-2.00577	0.0399021
ENSG00000169756	LIMS1	-2.00516	7.03919e-05
ENSG00000079819	EPB41L2	-1.99892	3.90492e-05
ENSG00000225492	GBP1P1	-1.99731	0.047874
ENSG00000240184	PCDHGC3	-1.99707	0.00453951
ENSG00000228544	CCDC183-AS1	-1.99211	9.68892e-05
ENSG00000101888	NXT2	-1.9919	0.00083382
ENSG00000197385	ZNF860	-1.98609	0.000556683
ENSG00000061337	LZTS1	-1.97002	0.000215994
ENSG00000123243	ITIH5	-1.96827	0.0272617
ENSG00000188549	CCDC9B	-1.96588	0.000110455
ENSG00000182389	CACNB4	-1.96274	0.00228615
ENSG00000166035	LIPC	-1.95954	0.00607585
ENSG00000219201	AC138392.1	-1.95889	0.023295
ENSG00000144355	DLX1	-1.95852	3.17939e-05
ENSG00000138758	40787	-1.95637	5.3239e-05
ENSG00000115414	FN1	-1.95204	0.0063944
ENSG00000242992	FTH1P4	-1.94689	0.0397314
ENSG00000225434	LINC01504	-1.94582	0.0276108
ENSG00000073737	DHRS9	-1.94534	0.000367325
ENSG00000170485	NPAS2	-1.93959	1.00447e-05
ENSG00000105991	HOXA1	-1.93866	2.00308e-06
ENSG00000112096	SOD2	-1.93318	0.000525582
ENSG00000075618	FSCN1	-1.93137	5.80177e-07
ENSG00000235109	ZSCAN31	-1.9275	4.05719e-08
ENSG00000186081	KRT5	-1.92269	2.86362e-08
ENSG00000234975	FTH1P2	-1.91727	0.0004646
ENSG00000110697	PITPNM1	-1.91583	3.27102e-06
ENSG00000164543	STK17A	-1.91368	1.60207e-08
ENSG00000125657	TNFSF9	-1.90849	0.00243312
ENSG00000135919	SERPINE2	-1.89954	0.00746508
ENSG00000254332	AF201337.1	-1.89834	0.000482265
ENSG00000127124	HIVEP3	-1.8979	0.00801326
ENSG00000278811	LINC00624	-1.89043	0.027178
ENSG00000143816	WNT9A	-1.88774	0.00670129
ENSG00000280385	AP000648.3	-1.88487	4.80418e-05
ENSG00000230154	AC018463.1	-1.88357	0.0408902
ENSG00000081041	CXCL2	-1.88152	0.000204997
ENSG00000137309	HMGA1	-1.87734	1.4829e-05
ENSG00000024422	EHD2	-1.87409	3.80464e-07
ENSG00000188389	PDCD1	-1.8684	0.0224172
ENSG00000145794	MEGF10	-1.86522	0.0171516
ENSG00000085491	SLC25A24	-1.86284	0.00160798
ENSG00000166407	LMO1	-1.8623	0.00207795
ENSG00000145721	LIX1	-1.85619	0.0067925
ENSG00000234814	SVIL2P	-1.85343	0.0323896
ENSG00000105849	TWISTNB	-1.84821	4.57717e-05
ENSG00000213468	FIRRE	-1.84675	0.0035285
ENSG00000119138	KLF9	-1.84669	0.00460364
ENSG00000140505	CYP1A2	-1.84603	0.035492
ENSG00000108244	KRT23	-1.84305	3.563e-06
ENSG00000163734	CXCL3	-1.83934	0.0139729
ENSG00000159840	ZYX	-1.83851	3.36369e-10
ENSG00000103044	HAS3	-1.83779	0.0249132
ENSG00000164070	HSPA4L	-1.83274	0.000759776
ENSG00000156384	SFR1	-1.83234	0.000254677
ENSG00000253187	HOXA10-AS	-1.8276	0.0467463
ENSG00000163347	CLDN1	-1.82573	0.00224906
ENSG00000256546	AC156455.1	-1.82055	0.00740454
ENSG00000074211	PPP2R2C	-1.81767	0.0162796
ENSG00000136842	TMOD1	-1.81518	3.52088e-05
ENSG00000138678	GPAT3	-1.8135	0.0281855
ENSG00000151718	WWC2	-1.79749	0.0109877
ENSG00000163376	KBTBD8	-1.79607	0.0213972
ENSG00000175832	ETV4	-1.79422	7.33846e-05
ENSG00000112210	RAB23	-1.7897	0.0210476
ENSG00000146122	DAAM2	-1.78927	0.00157717
ENSG00000231607	DLEU2	-1.78601	0.0163995
ENSG00000172985	SH3RF3	-1.78581	0.00323287
ENSG00000237264	FTH1P11	-1.7782	0.00391083
ENSG00000133794	ARNTL	-1.77746	0.00494919
ENSG00000089250	NOS1	-1.77688	0.00207795
ENSG00000085276	MECOM	-1.77021	0.00097187
ENSG00000034053	APBA2	-1.76913	2.48159e-06
ENSG00000183484	GPR132	-1.76312	0.0129982
ENSG00000020577	SAMD4A	-1.76219	0.00741875
ENSG00000242352	FAM91A3P	-1.76085	0.0391141
ENSG00000198203	SULT1C2	-1.75797	0.0132692
ENSG00000117519	CNN3	-1.7567	2.27567e-05
ENSG00000133475	GGT2	-1.75556	0.0236881
ENSG00000125378	BMP4	-1.75544	0.000301634
ENSG00000174469	CNTNAP2	-1.75204	0.00183091
ENSG00000116032	GRIN3B	-1.74642	0.00549871
ENSG00000003096	KLHL13	-1.7441	0.0066638
ENSG00000283154	IQCJ-SCHIP1	-1.74138	0.00604508
ENSG00000165949	IFI27	-1.74029	0.0072579
ENSG00000164619	BMPER	-1.73998	0.0226593
ENSG00000176170	SPHK1	-1.73789	0.0400412
ENSG00000186529	CYP4F3	-1.73626	0.0365642
ENSG00000187583	PLEKHN1	-1.73616	0.000501661
ENSG00000185909	KLHDC8B	-1.73513	7.40279e-05
ENSG00000023909	GCLM	-1.73206	0.000779974
ENSG00000182132	KCNIP1	-1.7294	0.0460241
ENSG00000254893	AC113404.3	-1.72593	0.00489446
ENSG00000075142	SRI	-1.72515	0.00010481
ENSG00000064666	CNN2	-1.72358	2.48031e-08
ENSG00000225614	ZNF469	-1.72207	0.0416976
ENSG00000151014	NOCT	-1.72037	0.000437715
ENSG00000203999	LINC01270	-1.71888	0.0486795
ENSG00000172175	MALT1	-1.71816	0.000536019
ENSG00000163874	ZC3H12A	-1.71799	4.61798e-06
ENSG00000127954	STEAP4	-1.71655	0.000450991
ENSG00000140682	TGFB1I1	-1.71626	0.00175489
ENSG00000124216	SNAI1	-1.71614	2.94372e-05
ENSG00000228343	AC115618.2	-1.71495	0.0347136
ENSG00000081189	MEF2C	-1.71349	0.0278671
ENSG00000236739	CLIC4P1	-1.71317	0.0278671
ENSG00000213252	AP001282.1	-1.70993	0.00458598
ENSG00000248538	AC022784.1	-1.70817	0.00069425
ENSG00000143507	DUSP10	-1.70812	0.00247675
ENSG00000149948	HMGA2	-1.70356	3.6864e-06
ENSG00000169504	CLIC4	-1.70078	0.0143546
ENSG00000004700	RECQL	-1.69616	0.00811526
ENSG00000039139	DNAH5	-1.69471	0.000248259
ENSG00000188910	GJB3	-1.69466	0.000549005
ENSG00000132688	NES	-1.69302	3.95513e-06
ENSG00000178082	TWF1P1	-1.69271	0.0242621
ENSG00000138180	CEP55	-1.69026	4.8456e-05
ENSG00000226723	AL513175.1	-1.68923	0.0102784
ENSG00000087842	PIR	-1.68878	0.00365373
ENSG00000065989	PDE4A	-1.68784	0.00115786
ENSG00000224189	HAGLR	-1.68723	0.000115007
ENSG00000068383	INPP5A	-1.68359	2.92999e-07
ENSG00000111145	ELK3	-1.68035	0.00392566
ENSG00000102034	ELF4	-1.67828	7.11537e-06
ENSG00000145545	SRD5A1	-1.677	1.88307e-05
ENSG00000161011	SQSTM1	-1.67469	3.70802e-06
ENSG00000241472	PTPRG-AS1	-1.67259	0.0314272
ENSG00000165434	PGM2L1	-1.66949	0.00257203
ENSG00000111424	VDR	-1.66917	1.14765e-06
ENSG00000241469	LINC00635	-1.66881	0.00179001
ENSG00000139287	TPH2	-1.66864	0.0236051
ENSG00000257576	HSPD1P4	-1.66751	0.000262233
ENSG00000102781	KATNAL1	-1.66716	0.00172194
ENSG00000100003	SEC14L2	-1.66423	6.49558e-05
ENSG00000258949	AL049870.3	-1.66092	0.0335725
ENSG00000132854	KANK4	-1.66091	0.011459
ENSG00000135842	FAM129A	-1.65859	0.0036835
ENSG00000099822	HCN2	-1.65435	0.00233403
ENSG00000171223	JUNB	-1.65352	7.11537e-06
ENSG00000119900	OGFRL1	-1.64832	0.000404626
ENSG00000102312	PORCN	-1.64515	0.00171945
ENSG00000136603	SKIL	-1.64498	0.0040428
ENSG00000276672	AL161891.1	-1.64467	0.0168151
ENSG00000240065	PSMB9	-1.64362	0.0271023
ENSG00000114270	COL7A1	-1.64266	0.0104057
ENSG00000267123	SCAT1	-1.64213	0.000522098
ENSG00000104450	SPAG1	-1.64178	0.00180289
ENSG00000110172	CHORDC1	-1.63451	0.000295463
ENSG00000156026	MCU	-1.63405	3.43817e-07
ENSG00000182795	C1orf116	-1.63273	6.6104e-05
ENSG00000004660	CAMKK1	-1.63101	5.40362e-05
ENSG00000223361	FTH1P10	-1.63099	0.0259626
ENSG00000106617	PRKAG2	-1.63071	8.4563e-06
ENSG00000115520	COQ10B	-1.62953	0.000289942
ENSG00000164292	RHOBTB3	-1.62723	0.0066638
ENSG00000137752	CASP1	-1.62699	0.00184544
ENSG00000150760	DOCK1	-1.62671	0.00284124
ENSG00000196569	LAMA2	-1.62616	0.0301443
ENSG00000149596	JPH2	-1.62485	0.001101
ENSG00000143942	CHAC2	-1.62449	0.00388133
ENSG00000217241	CBX3P9	-1.62406	0.0266352
ENSG00000279491	AP003733.4	-1.62149	0.0461585
ENSG00000038382	TRIO	-1.61708	0.0163118
ENSG00000114450	GNB4	-1.61649	0.000162412
ENSG00000100065	CARD10	-1.61521	5.9024e-07
ENSG00000047932	GOPC	-1.6126	0.00099504
ENSG00000182253	SYNM	-1.61235	0.00084358
ENSG00000277693	AP003900.1	-1.61048	0.0283745
ENSG00000213639	PPP1CB	-1.60762	0.00111716
ENSG00000166333	ILK	-1.60737	0.0346303
ENSG00000163364	LINC01116	-1.60255	0.0182954
ENSG00000140968	IRF8	-1.60199	0.00103556
ENSG00000136122	BORA	-1.60156	0.00309984
ENSG00000183696	UPP1	-1.60109	2.45629e-05
ENSG00000123130	ACOT9	-1.59907	3.47317e-07
ENSG00000165169	DYNLT3	-1.59905	0.000587918
ENSG00000005884	ITGA3	-1.59802	0.00472121
ENSG00000152078	TMEM56	-1.59798	0.0152161
ENSG00000123094	RASSF8	-1.59652	0.0141032
ENSG00000135631	RAB11FIP5	-1.59601	0.000741448
ENSG00000150054	MPP7	-1.59509	0.00602092
ENSG00000128342	LIF	-1.59506	0.00218549
ENSG00000120875	DUSP4	-1.59501	0.000857209
ENSG00000155100	OTUD6B	-1.59466	0.0119181
ENSG00000067955	CBFB	-1.58713	0.0055067
ENSG00000189056	RELN	-1.58604	0.0280053
ENSG00000150867	PIP4K2A	-1.58568	0.000115914
ENSG00000205413	SAMD9	-1.58568	0.00204134
ENSG00000140743	CDR2	-1.58539	0.000211771
ENSG00000182263	FIGN	-1.57726	0.0112661
ENSG00000178538	CA8	-1.57666	0.000212208
ENSG00000174749	FAM241A	-1.57657	0.00184553
ENSG00000236098	AC097059.2	-1.5752	0.0315625
ENSG00000144645	OSBPL10	-1.57255	3.85635e-05
ENSG00000164403	SHROOM1	-1.5708	9.45178e-05
ENSG00000180817	PPA1	-1.56863	9.82861e-05
ENSG00000158186	MRAS	-1.56848	2.01505e-06
ENSG00000272636	DOC2B	-1.56677	5.36343e-05
ENSG00000236698	EIF1AXP1	-1.56524	0.00235769
ENSG00000133519	ZDHHC8P1	-1.55881	0.00655226
ENSG00000144959	NCEH1	-1.55806	0.00212188
ENSG00000118407	FILIP1	-1.55333	0.0026517
ENSG00000154380	ENAH	-1.55283	0.00380325
ENSG00000151239	TWF1	-1.55072	0.00140211
ENSG00000169047	IRS1	-1.54971	0.0143647
ENSG00000181381	DDX60L	-1.54896	0.000747172
ENSG00000179855	GIPC3	-1.54847	0.00950081
ENSG00000132915	PDE6A	-1.54796	0.0255537
ENSG00000164163	ABCE1	-1.54729	4.48346e-05
ENSG00000131236	CAP1	-1.54129	0.00455603
ENSG00000068724	TTC7A	-1.54079	1.14188e-06
ENSG00000110321	EIF4G2	-1.5397	0.00134621
ENSG00000175352	NRIP3	-1.53944	0.00181642
ENSG00000157168	NRG1	-1.53931	9.265e-05
ENSG00000077150	NFKB2	-1.53714	3.07791e-05
ENSG00000121690	DEPDC7	-1.53617	0.00157645
ENSG00000141449	GREB1L	-1.53456	0.00437507
ENSG00000197321	SVIL	-1.53407	0.0095557
ENSG00000198406	BZW1P2	-1.53286	0.00184965
ENSG00000253785	AC008429.2	-1.53141	0.00180386
ENSG00000082213	C5orf22	-1.53003	0.00752919
ENSG00000137834	SMAD6	-1.52912	0.0020183
ENSG00000157570	TSPAN18	-1.52792	0.00578048
ENSG00000038295	TLL1	-1.52726	0.0208147
ENSG00000197748	CFAP43	-1.52311	0.00686459
ENSG00000109320	NFKB1	-1.5197	0.00415776
ENSG00000229932	YWHAZP3	-1.51832	0.0236379
ENSG00000198774	RASSF9	-1.51768	0.0037137
ENSG00000092964	DPYSL2	-1.51605	0.000516799
ENSG00000198915	RASGEF1A	-1.51192	1.60953e-06
ENSG00000266412	NCOA4	-1.50921	6.89434e-05
ENSG00000151116	UEVLD	-1.50855	0.00229878
ENSG00000123505	AMD1	-1.50524	0.000187028
ENSG00000121350	PYROXD1	-1.49909	5.36343e-05
ENSG00000198910	L1CAM	-1.49726	0.0130945
ENSG00000167767	KRT80	-1.49216	0.000166595
ENSG00000118257	NRP2	-1.48838	0.00120632
ENSG00000197535	MYO5A	-1.4879	0.00935213
ENSG00000148734	NPFFR1	-1.4866	0.0139758
ENSG00000134198	TSPAN2	-1.48655	0.0109684
ENSG00000198944	SOWAHA	-1.48528	0.0216014
ENSG00000198780	FAM169A	-1.48033	0.00748642
ENSG00000196839	ADA	-1.4787	0.00752919
ENSG00000141448	GATA6	-1.4774	0.0498493
ENSG00000005020	SKAP2	-1.47609	0.00255779
ENSG00000176641	RNF152	-1.47591	0.0349278
ENSG00000166016	ABTB2	-1.47588	0.00013498
ENSG00000118495	PLAGL1	-1.47516	0.0243371
ENSG00000128604	IRF5	-1.47496	0.0386739
ENSG00000145990	GFOD1	-1.46887	0.00132872
ENSG00000164402	39692	-1.46855	0.000597508
ENSG00000185305	ARL15	-1.46852	0.00567027
ENSG00000258016	HIGD1AP1	-1.46533	0.034344
ENSG00000155097	ATP6V1C1	-1.46484	0.000386237
ENSG00000147065	MSN	-1.46124	0.0001794
ENSG00000119314	PTBP3	-1.46054	0.00500585
ENSG00000150347	ARID5B	-1.46006	0.00220499
ENSG00000093167	LRRFIP2	-1.45942	3.7238e-06
ENSG00000177679	SRRM3	-1.45798	0.0155556
ENSG00000197587	DMBX1	-1.4554	0.00585594
ENSG00000153113	CAST	-1.45462	4.18702e-05
ENSG00000109790	KLHL5	-1.45355	0.0232482
ENSG00000173846	PLK3	-1.45108	0.00416447
ENSG00000234518	PTGES3P1	-1.45086	0.00466677
ENSG00000197712	FAM114A1	-1.4506	0.000944788
ENSG00000026103	FAS	-1.44869	0.0196643
ENSG00000145623	OSMR	-1.44849	0.0102261
ENSG00000069399	BCL3	-1.44799	0.0004646
ENSG00000162654	GBP4	-1.44582	0.00773791
ENSG00000150051	MKX	-1.4436	0.0101468
ENSG00000116396	KCNC4	-1.43964	0.00712754
ENSG00000103005	USB1	-1.43831	0.000451093
ENSG00000128510	CPA4	-1.43757	0.0416543
ENSG00000122694	GLIPR2	-1.43667	0.0115114
ENSG00000206075	SERPINB5	-1.43247	0.0124988
ENSG00000102287	GABRE	-1.43085	0.00321838
ENSG00000215475	SIAH3	-1.43065	0.00642345
ENSG00000161133	USP41	-1.43049	0.0078152
ENSG00000151617	EDNRA	-1.42711	0.0316165
ENSG00000162849	KIF26B	-1.42587	0.00560969
ENSG00000217624	AL627402.1	-1.42469	0.0498505
ENSG00000091527	CDV3	-1.4244	2.15758e-05
ENSG00000165732	DDX21	-1.41722	0.0357353
ENSG00000109814	UGDH	-1.41654	0.00366015
ENSG00000136108	CKAP2	-1.41617	0.00565677
ENSG00000174640	SLCO2A1	-1.41234	0.0244616
ENSG00000056097	ZFR	-1.41209	0.0121051
ENSG00000018510	AGPS	-1.41165	0.00028519
ENSG00000047621	C12orf4	-1.41159	0.000429478
ENSG00000102317	RBM3	-1.40917	0.000839875
ENSG00000132356	PRKAA1	-1.40823	0.00279399
ENSG00000133789	SWAP70	-1.40811	0.0122722
ENSG00000197601	FAR1	-1.40806	0.00497492
ENSG00000171241	SHCBP1	-1.40634	0.000620295
ENSG00000184979	USP18	-1.40498	1.23508e-05
ENSG00000072571	HMMR	-1.40484	0.00219804
ENSG00000153250	RBMS1	-1.40335	0.000253666
ENSG00000177189	RPS6KA3	-1.39712	0.0449753
ENSG00000101333	PLCB4	-1.396	0.0135346
ENSG00000213846	AC098614.1	-1.39597	0.0388938
ENSG00000139318	DUSP6	-1.39596	0.0299769
ENSG00000085511	MAP3K4	-1.39302	0.000394509
ENSG00000035499	DEPDC1B	-1.39265	0.000231098
ENSG00000166510	CCDC68	-1.39253	0.0196132
ENSG00000012211	PRICKLE3	-1.39067	0.00240043
ENSG00000109819	PPARGC1A	-1.38925	0.00233403
ENSG00000188505	NCCRP1	-1.38821	0.0176867
ENSG00000066248	NGEF	-1.38162	0.00557549
ENSG00000162616	DNAJB4	-1.38151	0.0320618
ENSG00000186522	40422	-1.37949	0.0300143
ENSG00000104343	UBE2W	-1.37763	0.00743163
ENSG00000123095	BHLHE41	-1.37722	0.00683836
ENSG00000166833	NAV2	-1.37345	0.00529657
ENSG00000071127	WDR1	-1.37288	2.43488e-06
ENSG00000170027	YWHAG	-1.36644	0.00850733
ENSG00000024526	DEPDC1	-1.36462	0.000796428
ENSG00000180581	SRP9P1	-1.36435	0.00896233
ENSG00000106991	ENG	-1.36414	0.0295686
ENSG00000213236	YWHAZP2	-1.36303	0.014596
ENSG00000230002	ALMS1-IT1	-1.36278	0.0442498
ENSG00000253819	LINC01151	-1.35893	0.000328672
ENSG00000064652	SNX24	-1.35789	0.000618093
ENSG00000122042	UBL3	-1.35699	0.0193448
ENSG00000148925	BTBD10	-1.35479	0.000599146
ENSG00000138778	CENPE	-1.35218	0.000398674
ENSG00000162607	USP1	-1.35167	0.0207766
ENSG00000155096	AZIN1	-1.3487	0.0115003
ENSG00000179295	PTPN11	-1.34868	0.0215649
ENSG00000170759	KIF5B	-1.34588	0.011863
ENSG00000124333	VAMP7	-1.34526	0.00642362
ENSG00000167005	NUDT21	-1.34512	0.00487948
ENSG00000268447	SSX2B	-1.34243	0.00101016
ENSG00000127314	RAP1B	-1.34028	0.00120362
ENSG00000084731	KIF3C	-1.33921	0.000155399
ENSG00000102024	PLS3	-1.3381	0.00168629
ENSG00000189057	FAM111B	-1.33788	0.00169194
ENSG00000072786	STK10	-1.33716	0.000937926
ENSG00000166949	SMAD3	-1.33646	3.52088e-05
ENSG00000253738	OTUD6B-AS1	-1.33548	0.00106592
ENSG00000147224	PRPS1	-1.33499	0.000141706
ENSG00000102879	CORO1A	-1.33479	0.0340967
ENSG00000132294	EFR3A	-1.33388	0.0298563
ENSG00000169213	RAB3B	-1.33326	0.0128035
ENSG00000170802	FOXN2	-1.33141	0.0180347
ENSG00000198142	SOWAHC	-1.3314	0.0264041
ENSG00000085449	WDFY1	-1.33055	0.0280353
ENSG00000174442	ZWILCH	-1.33006	0.0017468
ENSG00000118496	FBXO30	-1.32914	0.0231455
ENSG00000104856	RELB	-1.32844	0.00169401
ENSG00000172201	ID4	-1.32735	0.00418938
ENSG00000167460	TPM4	-1.32626	1.35678e-05
ENSG00000256663	AC112777.1	-1.32544	0.0454324
ENSG00000146731	CCT6A	-1.32396	1.50113e-05
ENSG00000082153	BZW1	-1.32279	0.000490191
ENSG00000106665	CLIP2	-1.32271	0.000842233
ENSG00000233247	AC002524.1	-1.32192	0.0232482
ENSG00000241476	SSX2	-1.32156	0.00111622
ENSG00000135127	BICDL1	-1.32084	0.00247624
ENSG00000183044	ABAT	-1.3198	0.0351424
ENSG00000187164	SHTN1	-1.31886	0.00157877
ENSG00000065548	ZC3H15	-1.31835	0.00184965
ENSG00000122545	39326	-1.31741	0.00147766
ENSG00000165801	ARHGEF40	-1.31723	0.00225591
ENSG00000168309	FAM107A	-1.31646	0.000211448
ENSG00000107949	BCCIP	-1.31618	0.000677899
ENSG00000100906	NFKBIA	-1.31558	0.00388206
ENSG00000146054	TRIM7	-1.31453	0.0457243
ENSG00000180574	EIF2S3B	-1.31434	0.0136858
ENSG00000127870	RNF6	-1.31281	0.0365856
ENSG00000069966	GNB5	-1.31192	0.00136277
ENSG00000123473	STIL	-1.3115	0.0488739
ENSG00000138071	ACTR2	-1.3102	0.04464
ENSG00000108010	GLRX3	-1.30991	0.000392049
ENSG00000102384	CENPI	-1.30943	0.010903
ENSG00000245694	CRNDE	-1.30914	0.0389309
ENSG00000213080	AL354714.2	-1.30793	0.0111169
ENSG00000123091	RNF11	-1.30505	0.0353726
ENSG00000181019	NQO1	-1.30445	0.0250412
ENSG00000006634	DBF4	-1.30376	0.0107542
ENSG00000162949	CAPN13	-1.30369	0.00103587
ENSG00000145569	OTULINL	-1.30358	0.0266302
ENSG00000168297	PXK	-1.3029	0.0155727
ENSG00000068489	PRR11	-1.30219	0.0267883
ENSG00000104967	NOVA2	-1.30186	0.00161635
ENSG00000137760	ALKBH8	-1.30125	0.00485459
ENSG00000037474	NSUN2	-1.30064	7.41856e-06
ENSG00000115091	ACTR3	-1.30041	0.00935843
ENSG00000087586	AURKA	-1.30032	0.000231251
ENSG00000261167	AC107027.3	-1.2995	0.0127249
ENSG00000245532	NEAT1	-1.2953	0.0259626
ENSG00000243701	DUBR	-1.29515	0.023228
ENSG00000156787	TBC1D31	-1.29472	0.00159347
ENSG00000226259	GTF2H2B	-1.29441	0.00319942
ENSG00000121621	KIF18A	-1.29387	0.00141956
ENSG00000128045	RASL11B	-1.29303	0.0461173
ENSG00000096717	SIRT1	-1.2925	0.0127249
ENSG00000166451	CENPN	-1.29112	0.00682676
ENSG00000180015	AC093909.1	-1.2883	0.0365539
ENSG00000124795	DEK	-1.28792	0.0133587
ENSG00000168672	FAM84B	-1.28736	0.0117464
ENSG00000177425	PAWR	-1.28723	0.00807987
ENSG00000130413	STK33	-1.28604	0.00998716
ENSG00000186469	GNG2	-1.28512	0.0252479
ENSG00000125170	DOK4	-1.28491	0.00126455
ENSG00000112742	TTK	-1.28452	0.000622349
ENSG00000229644	NAMPTP1	-1.28429	0.0106402
ENSG00000107560	RAB11FIP2	-1.2842	0.0234098
ENSG00000163507	CIP2A	-1.28314	0.0118875
ENSG00000111331	OAS3	-1.27941	0.00527928
ENSG00000135932	CAB39	-1.27889	0.00444323
ENSG00000151247	EIF4E	-1.27864	0.00147683
ENSG00000122068	FYTTD1	-1.27858	0.0293857
ENSG00000105835	NAMPT	-1.27696	0.0138429
ENSG00000166851	PLK1	-1.27637	0.00102088
ENSG00000043143	JADE2	-1.27489	0.00220022
ENSG00000124831	LRRFIP1	-1.27363	0.00889335
ENSG00000112851	ERBIN	-1.27164	0.0174681
ENSG00000152778	IFIT5	-1.27018	0.00588569
ENSG00000114405	C3orf14	-1.27018	0.0354131
ENSG00000128422	KRT17	-1.26863	0.0471203
ENSG00000164134	NAA15	-1.26659	0.0018439
ENSG00000183474	GTF2H2C	-1.26609	0.00516518
ENSG00000197971	MBP	-1.26497	0.00807987
ENSG00000159842	ABR	-1.26289	0.00101656
ENSG00000174791	RIN1	-1.2621	0.0413601
ENSG00000005700	IBTK	-1.26063	0.048291
ENSG00000071054	MAP4K4	-1.26018	0.00512884
ENSG00000131747	TOP2A	-1.2585	0.0489356
ENSG00000276043	UHRF1	-1.258	0.00267764
ENSG00000133104	SPART	-1.25788	0.0135346
ENSG00000073712	FERMT2	-1.25699	0.0164649
ENSG00000145833	DDX46	-1.25596	0.039895
ENSG00000090530	P3H2	-1.25341	0.0363079
ENSG00000134318	ROCK2	-1.25255	0.0244616
ENSG00000160211	G6PD	-1.25215	0.00150811
ENSG00000115468	EFHD1	-1.25172	0.0125321
ENSG00000107201	DDX58	-1.25044	0.00176019
ENSG00000164305	CASP3	-1.24907	0.000181406
ENSG00000145335	SNCA	-1.24676	0.0484791
ENSG00000128335	APOL2	-1.24341	0.0140885
ENSG00000173674	EIF1AX	-1.24339	0.00406122
ENSG00000144840	RABL3	-1.24296	0.00130364
ENSG00000197780	TAF13	-1.2413	0.00904561
ENSG00000116285	ERRFI1	-1.23985	0.0246701
ENSG00000197771	MCMBP	-1.23841	0.0023922
ENSG00000138709	LARP1B	-1.23768	0.00295054
ENSG00000104356	POP1	-1.2374	0.000525582
ENSG00000164078	MST1R	-1.2355	0.0386099
ENSG00000158286	RNF207	-1.23536	0.0283019
ENSG00000123836	PFKFB2	-1.23456	0.0053244
ENSG00000120694	HSPH1	-1.23387	0.000217083
ENSG00000145632	PLK2	-1.23379	0.00246028
ENSG00000121579	NAA50	-1.23311	0.00718567
ENSG00000138646	HERC5	-1.23243	0.0027351
ENSG00000168724	DNAJC21	-1.22972	0.000620562
ENSG00000124126	PREX1	-1.22923	0.000314743
ENSG00000142178	SIK1	-1.22786	0.00308755
ENSG00000105355	PLIN3	-1.22766	0.00157717
ENSG00000145391	SETD7	-1.22651	0.0222585
ENSG00000170035	UBE2E3	-1.22579	0.00268925
ENSG00000174695	TMEM167A	-1.22536	0.0122907
ENSG00000166411	IDH3A	-1.22496	0.0463911
ENSG00000164236	ANKRD33B	-1.22482	0.0305831
ENSG00000115419	GLS	-1.22473	0.0399734
ENSG00000283544	ABBA01000935.2	-1.22443	0.0174955
ENSG00000116473	RAP1A	-1.22336	0.00588569
ENSG00000039123	MTREX	-1.22295	0.0420264
ENSG00000188342	GTF2F2	-1.22272	0.00825625
ENSG00000108061	SHOC2	-1.2226	0.0295686
ENSG00000105887	MTPN	-1.22117	0.0326016
ENSG00000276600	RAB7B	-1.21925	0.0258856
ENSG00000152661	GJA1	-1.21876	0.0182847
ENSG00000111328	CDK2AP1	-1.21798	0.0183958
ENSG00000167461	RAB8A	-1.21598	0.00894663
ENSG00000110880	CORO1C	-1.21523	0.00896233
ENSG00000174891	RSRC1	-1.21445	0.00559717
ENSG00000164169	PRMT9	-1.21307	0.0155443
ENSG00000113300	CNOT6	-1.21074	0.0216506
ENSG00000173926	37681	-1.21054	0.00124597
ENSG00000117226	GBP3	-1.21035	0.00473891
ENSG00000122861	PLAU	-1.20992	0.00710347
ENSG00000163577	EIF5A2	-1.20868	0.0166095
ENSG00000161642	ZNF385A	-1.20722	0.0176642
ENSG00000117174	ZNHIT6	-1.20699	0.00692316
ENSG00000145736	GTF2H2	-1.20666	0.00381051
ENSG00000164924	YWHAZ	-1.20453	0.00194718
ENSG00000115946	PNO1	-1.20347	0.000953097
ENSG00000166845	C18orf54	-1.20231	0.0178951
ENSG00000115540	MOB4	-1.20201	0.0387908
ENSG00000186871	ERCC6L	-1.20143	0.00602092
ENSG00000254719	AC080023.2	-1.20118	0.041351
ENSG00000103404	USP31	-1.20071	0.0488218
ENSG00000166801	FAM111A	-1.20048	0.000689932
ENSG00000169607	CKAP2L	-1.19889	0.0256381
ENSG00000109805	NCAPG	-1.19638	0.00404304
ENSG00000184613	NELL2	-1.19604	0.0302664
ENSG00000059378	PARP12	-1.19445	0.00240043
ENSG00000105928	GSDME	-1.19422	0.000660592
ENSG00000183735	TBK1	-1.19072	0.00110513
ENSG00000146143	PRIM2	-1.19009	0.00306463
ENSG00000163171	CDC42EP3	-1.18895	0.0106829
ENSG00000225159	NPM1P39	-1.18876	0.00694096
ENSG00000165675	ENOX2	-1.18837	0.0174763
ENSG00000129680	MAP7D3	-1.1877	0.0011885
ENSG00000147536	GINS4	-1.18659	0.0411627
ENSG00000117650	NEK2	-1.18521	0.0230399
ENSG00000028116	VRK2	-1.18508	0.00343562
ENSG00000127955	GNAI1	-1.1837	0.00242333
ENSG00000136450	SRSF1	-1.18155	0.0303867
ENSG00000273079	GRIN2B	-1.18124	0.0437796
ENSG00000102753	KPNA3	-1.17968	0.0132474
ENSG00000198898	CAPZA2	-1.17934	0.00760833
ENSG00000170606	HSPA4	-1.17864	0.000159452
ENSG00000137713	PPP2R1B	-1.17842	0.00435273
ENSG00000137814	HAUS2	-1.17756	0.00816546
ENSG00000123240	OPTN	-1.1769	0.00197945
ENSG00000115762	PLEKHB2	-1.1766	0.00472121
ENSG00000066926	FECH	-1.1762	0.00694599
ENSG00000162623	TYW3	-1.17619	0.00270545
ENSG00000152601	MBNL1	-1.17527	0.0095666
ENSG00000275993	SIK1B	-1.17509	0.00136338
ENSG00000149313	AASDHPPT	-1.17485	0.0157771
ENSG00000141384	TAF4B	-1.17468	0.0436328
ENSG00000135480	KRT7	-1.17339	0.0488326
ENSG00000066629	EML1	-1.17331	0.0103119
ENSG00000157483	MYO1E	-1.17322	0.0213852
ENSG00000101447	FAM83D	-1.17277	0.0109299
ENSG00000152620	NADK2	-1.17242	0.0144989
ENSG00000216819	TUBB2BP1	-1.1716	0.0361972
ENSG00000117528	ABCD3	-1.16981	0.00712754
ENSG00000213281	NRAS	-1.16908	0.0100031
ENSG00000081154	PCNP	-1.16817	0.0303867
ENSG00000254685	FPGT	-1.16754	0.0436221
ENSG00000144118	RALB	-1.16636	0.00482361
ENSG00000115355	CCDC88A	-1.16593	0.0385235
ENSG00000169299	PGM2	-1.16344	0.00290937
ENSG00000009335	UBE3C	-1.16236	0.0474007
ENSG00000135655	USP15	-1.16206	0.00161635
ENSG00000139372	TDG	-1.15856	0.0026517
ENSG00000136155	SCEL	-1.15837	0.0157294
ENSG00000087053	MTMR2	-1.15831	0.00661157
ENSG00000120705	ETF1	-1.15812	0.000591811
ENSG00000104381	GDAP1	-1.15737	0.0154997
ENSG00000173744	AGFG1	-1.15726	0.00670129
ENSG00000113638	TTC33	-1.15671	0.0467476
ENSG00000173727	AP000769.1	-1.15654	0.0355979
ENSG00000110075	PPP6R3	-1.15462	0.000963743
ENSG00000115816	CEBPZ	-1.15405	0.0101702
ENSG00000114302	PRKAR2A	-1.15321	0.0416149
ENSG00000078140	UBE2K	-1.15081	0.00830986
ENSG00000092020	PPP2R3C	-1.14908	0.0173676
ENSG00000142910	TINAGL1	-1.14868	0.0141166
ENSG00000171310	CHST11	-1.1477	0.0374482
ENSG00000138069	RAB1A	-1.14712	0.0100544
ENSG00000129317	PUS7L	-1.1449	0.035758
ENSG00000139726	DENR	-1.14473	0.0155555
ENSG00000068438	FTSJ1	-1.14399	0.00131852
ENSG00000118985	ELL2	-1.14355	0.0236379
ENSG00000140416	TPM1	-1.14337	0.000484597
ENSG00000108055	SMC3	-1.14303	0.0265153
ENSG00000075624	ACTB	-1.14296	0.0153178
ENSG00000104320	NBN	-1.14257	0.0196241
ENSG00000153310	FAM49B	-1.14211	0.0102134
ENSG00000134108	ARL8B	-1.14146	0.00804016
ENSG00000125398	SOX9	-1.14125	0.0208981
ENSG00000177337	DLGAP1-AS1	-1.14097	0.0477639
ENSG00000109606	DHX15	-1.1404	0.0404936
ENSG00000167281	RBFOX3	-1.13743	0.0285131
ENSG00000133731	IMPA1	-1.13686	0.0487151
ENSG00000138160	KIF11	-1.13643	0.0140484
ENSG00000229944	EIF4EP2	-1.13464	0.0271329
ENSG00000163811	WDR43	-1.13444	0.00456646
ENSG00000104687	GSR	-1.13421	0.00183789
ENSG00000145331	TRMT10A	-1.13374	0.0106672
ENSG00000150753	CCT5	-1.13294	0.000536592
ENSG00000166483	WEE1	-1.12954	0.0224936
ENSG00000104626	ERI1	-1.1291	0.00519936
ENSG00000117505	DR1	-1.12905	0.0391949
ENSG00000134107	BHLHE40	-1.12839	0.0329028
ENSG00000145996	CDKAL1	-1.128	0.0037337
ENSG00000260804	LINC01963	-1.127	0.044127
ENSG00000185989	RASA3	-1.12689	0.0306017
ENSG00000116871	MAP7D1	-1.12421	0.0106158
ENSG00000168288	MMADHC	-1.12419	0.00220479
ENSG00000169519	METTL15	-1.12408	0.00942987
ENSG00000013364	MVP	-1.12359	0.0182847
ENSG00000047849	MAP4	-1.12355	0.0010585
ENSG00000103381	CPPED1	-1.12119	0.00549448
ENSG00000166900	STX3	-1.12104	0.00296366
ENSG00000066654	THUMPD1	-1.12024	0.0150464
ENSG00000186063	AIDA	-1.11826	0.00873995
ENSG00000153147	SMARCA5	-1.11447	0.000262258
ENSG00000185515	BRCC3	-1.11419	0.0433503
ENSG00000048991	R3HDM1	-1.11303	0.0158815
ENSG00000130741	EIF2S3	-1.11294	0.00130364
ENSG00000162613	FUBP1	-1.11276	0.0111343
ENSG00000164823	OSGIN2	-1.11155	0.0110267
ENSG00000116489	CAPZA1	-1.11058	0.00441594
ENSG00000166181	API5	-1.1105	0.00833141
ENSG00000131437	KIF3A	-1.11002	0.0338094
ENSG00000115145	STAM2	-1.10984	0.027094
ENSG00000067533	RRP15	-1.10883	0.00280089
ENSG00000164338	UTP15	-1.10878	0.00190471
ENSG00000137628	DDX60	-1.10876	0.0457818
ENSG00000166394	CYB5R2	-1.10857	0.0283624
ENSG00000143878	RHOB	-1.1076	0.0034635
ENSG00000089050	RBBP9	-1.10751	0.0419629
ENSG00000151725	CENPU	-1.10688	0.0191664
ENSG00000133393	FOPNL	-1.10491	0.00512884
ENSG00000169019	COMMD8	-1.10391	0.0210476
ENSG00000130956	HABP4	-1.10331	0.0484005
ENSG00000162783	IER5	-1.10327	0.0172285
ENSG00000137393	RNF144B	-1.10278	0.0268066
ENSG00000167553	TUBA1C	-1.10214	0.0159048
ENSG00000072864	NDE1	-1.10197	0.0283745
ENSG00000169679	BUB1	-1.10174	0.00850575
ENSG00000126524	SBDS	-1.10147	0.00274444
ENSG00000012048	BRCA1	-1.10004	0.0411106
ENSG00000062650	WAPL	-1.09752	0.01736
ENSG00000067057	PFKP	-1.09702	0.0225273
ENSG00000134057	CCNB1	-1.0961	0.00183381
ENSG00000216285	AC078819.1	-1.09486	0.0456112
ENSG00000138642	HERC6	-1.09474	0.00661222
ENSG00000164970	FAM219A	-1.09449	0.00256881
ENSG00000168310	IRF2	-1.09367	0.00487948
ENSG00000040275	SPDL1	-1.09326	0.0219923
ENSG00000115233	PSMD14	-1.09212	0.0105114
ENSG00000113924	HGD	-1.09187	0.0149485
ENSG00000166200	COPS2	-1.09031	0.0499539
ENSG00000009307	CSDE1	-1.08883	0.00983231
ENSG00000100519	PSMC6	-1.08877	0.002542
ENSG00000010404	IDS	-1.08834	0.0250332
ENSG00000110066	KMT5B	-1.08727	0.0063169
ENSG00000109680	TBC1D19	-1.08723	0.0319186
ENSG00000119912	IDE	-1.08679	0.0323673
ENSG00000132623	ANKEF1	-1.08668	0.0121799
ENSG00000141380	SS18	-1.08522	0.00319553
ENSG00000110958	PTGES3	-1.0849	0.00607965
ENSG00000100311	PDGFB	-1.08472	0.00541912
ENSG00000213516	RBMXL1	-1.08374	0.0139848
ENSG00000175505	CLCF1	-1.08256	0.0236881
ENSG00000145386	CCNA2	-1.08176	0.0130945
ENSG00000121481	RNF2	-1.08121	0.0498092
ENSG00000090060	PAPOLA	-1.08111	0.00865556
ENSG00000155959	VBP1	-1.08065	0.0125367
ENSG00000134531	EMP1	-1.07931	0.0405831
ENSG00000254612	AP001000.1	-1.0793	0.0136914
ENSG00000106049	HIBADH	-1.07916	0.0158063
ENSG00000137821	LRRC49	-1.07885	0.0226269
ENSG00000198369	SPRED2	-1.07842	0.0344912
ENSG00000004864	SLC25A13	-1.07778	0.00436015
ENSG00000257267	ZNF271P	-1.07623	0.00703117
ENSG00000263513	FAM72C	-1.07504	0.013308
ENSG00000112237	CCNC	-1.07438	0.0218828
ENSG00000183963	SMTN	-1.07414	0.0137387
ENSG00000131759	RARA	-1.07335	0.0103119
ENSG00000156504	FAM122B	-1.07144	0.0143647
ENSG00000163605	PPP4R2	-1.07089	0.040755
ENSG00000110696	C11orf58	-1.0708	0.0105587
ENSG00000144354	CDCA7	-1.06987	0.0453735
ENSG00000198833	UBE2J1	-1.06977	0.0183757
ENSG00000163840	DTX3L	-1.06904	0.0213777
ENSG00000005175	RPAP3	-1.06619	0.00414819
ENSG00000164466	SFXN1	-1.06574	0.00989422
ENSG00000198826	ARHGAP11A	-1.06533	0.0499985
ENSG00000151135	TMEM263	-1.06508	0.0482195
ENSG00000104756	KCTD9	-1.06272	0.0466183
ENSG00000089876	DHX32	-1.06262	0.00316925
ENSG00000143033	MTF2	-1.06156	0.00376748
ENSG00000156876	SASS6	-1.06156	0.0344883
ENSG00000234664	HMGN2P5	-1.06107	0.0419052
ENSG00000075188	NUP37	-1.06105	0.00641441
ENSG00000133816	MICAL2	-1.05901	0.0354677
ENSG00000148484	RSU1	-1.05839	0.0131916
ENSG00000231341	VDAC1P6	-1.05756	0.0279885
ENSG00000155324	GRAMD2B	-1.05755	0.0154885
ENSG00000266028	SRGAP2	-1.05618	0.00755928
ENSG00000122565	CBX3	-1.05544	0.0101616
ENSG00000119616	FCF1	-1.05509	0.0277122
ENSG00000128245	YWHAH	-1.05429	0.00417161
ENSG00000185238	PRMT3	-1.05357	0.0496644
ENSG00000164111	ANXA5	-1.0525	0.0111854
ENSG00000244405	ETV5	-1.05039	0.0304678
ENSG00000177731	FLII	-1.04994	0.000619196
ENSG00000137055	PLAA	-1.04993	0.00737781
ENSG00000107338	SHB	-1.04948	0.0411476
ENSG00000133703	KRAS	-1.04946	0.0495184
ENSG00000080371	RAB21	-1.04897	0.0216025
ENSG00000138279	ANXA7	-1.04843	0.0019595
ENSG00000168374	ARF4	-1.04805	0.00874653
ENSG00000008441	NFIX	-1.04779	0.0353908
ENSG00000119922	IFIT2	-1.04717	0.0405831
ENSG00000060982	BCAT1	-1.04649	0.0193837
ENSG00000176407	KCMF1	-1.04646	0.000976899
ENSG00000186591	UBE2H	-1.04644	0.00763969
ENSG00000146476	ARMT1	-1.04633	0.0422999
ENSG00000089006	SNX5	-1.04621	0.000369311
ENSG00000123416	TUBA1B	-1.04575	0.00594352
ENSG00000152484	USP12	-1.04364	0.0277966
ENSG00000135698	MPHOSPH6	-1.04344	0.0314272
ENSG00000122958	VPS26A	-1.04153	0.00549871
ENSG00000244462	RBM12	-1.04143	0.0155458
ENSG00000184007	PTP4A2	-1.04106	0.016645
ENSG00000172244	C5orf34	-1.03998	0.0284181
ENSG00000181467	RAP2B	-1.03969	0.00172447
ENSG00000102786	INTS6	-1.03717	0.0257617
ENSG00000215784	FAM72D	-1.03535	0.0270538
ENSG00000128708	HAT1	-1.03524	0.0131593
ENSG00000049245	VAMP3	-1.03307	0.00559717
ENSG00000275832	ARHGAP23	-1.03228	0.0213166
ENSG00000152422	XRCC4	-1.03189	0.0120809
ENSG00000076053	RBM7	-1.03173	0.046199
ENSG00000113643	RARS	-1.03114	0.00109768
ENSG00000150768	DLAT	-1.03028	0.021651
ENSG00000161057	PSMC2	-1.02988	0.0136858
ENSG00000079785	DDX1	-1.02982	0.00147766
ENSG00000113384	GOLPH3	-1.0291	0.0385235
ENSG00000143401	ANP32E	-1.02898	0.0402708
ENSG00000263528	IKBKE	-1.02709	0.0198844
ENSG00000173418	NAA20	-1.02612	0.00186981
ENSG00000249353	NPM1P27	-1.02515	0.0183329
ENSG00000173334	TRIB1	-1.02417	0.00614371
ENSG00000009844	VTA1	-1.02332	0.0218865
ENSG00000089048	ESF1	-1.0226	0.0261009
ENSG00000113645	WWC1	-1.02208	0.00743271
ENSG00000119630	PGF	-1.01995	0.0496126
ENSG00000065328	MCM10	-1.01943	0.0387833
ENSG00000067248	DHX29	-1.01895	0.0207724
ENSG00000119906	SLF2	-1.01817	0.0333639
ENSG00000169641	LUZP1	-1.01773	0.0489582
ENSG00000174780	SRP72	-1.01719	0.0363079
ENSG00000088205	DDX18	-1.01695	0.0254152
ENSG00000060339	CCAR1	-1.01542	0.0254517
ENSG00000101266	CSNK2A1	-1.01513	0.0163203
ENSG00000173692	PSMD1	-1.01512	0.00138279
ENSG00000166478	ZNF143	-1.01429	0.00861601
ENSG00000113712	CSNK1A1	-1.01383	0.043974
ENSG00000148798	INA	-1.01349	0.00472121
ENSG00000091009	RBM27	-1.0133	0.0177978
ENSG00000120438	TCP1	-1.01317	0.00343562
ENSG00000115514	TXNDC9	-1.0128	0.0168795
ENSG00000043093	DCUN1D1	-1.01093	0.0416976
ENSG00000162434	JAK1	-1.0109	0.0452647
ENSG00000168246	UBTD2	-1.01012	0.0156921
ENSG00000018699	TTC27	-1.01011	0.0128035
ENSG00000147010	SH3KBP1	-1.00962	0.0110267
ENSG00000039523	RIPOR1	-1.00771	0.0151255
ENSG00000108829	LRRC59	-1.0076	0.00262657
ENSG00000111880	RNGTT	-1.00664	0.0255129
ENSG00000112339	HBS1L	-1.00626	0.0178842
ENSG00000065135	GNAI3	-1.00593	0.00466196
ENSG00000137806	NDUFAF1	-1.00588	0.0303208
ENSG00000124224	PPP4R1L	-1.00566	0.0453777
ENSG00000166197	NOLC1	-1.0053	0.00353229
ENSG00000198015	MRPL42	-1.00529	0.0182847
ENSG00000107651	SEC23IP	-1.00517	0.0387828
ENSG00000069329	VPS35	-1.00512	0.0237995
ENSG00000100764	PSMC1	-1.0039	0.014183
ENSG00000134690	CDCA8	-1.00384	0.00873132
ENSG00000110721	CHKA	-1.00282	0.00615373
ENSG00000068784	SRBD1	-1.00241	0.0159058
ENSG00000176014	TUBB6	-1.00231	0.0333382
ENSG00000105011	ASF1B	-1.00217	0.00731678
ENSG00000160789	LMNA	-1.00186	0.00147033
ENSG00000186076	AC012085.1	-1.00168	0.0423839
ENSG00000116750	UCHL5	-1.00124	0.0200362
ENSG00000169258	GPRIN1	-1.00079	0.0173676
ENSG00000163002	NUP35	-1.00078	0.0278957
ENSG00000135052	GOLM1	1.00194	0.0416976
ENSG00000133131	MORC4	1.00367	0.0393851
ENSG00000177946	CENPBD1	1.00475	0.0406763
ENSG00000273033	LINC02035	1.00637	0.046484
ENSG00000040531	CTNS	1.00759	0.0349176
ENSG00000182372	CLN8	1.0077	0.0227788
ENSG00000270885	RASL10B	1.00823	0.0226049
ENSG00000157617	C2CD2	1.01016	0.0330036
ENSG00000132635	PCED1A	1.01217	0.0141323
ENSG00000144647	POMGNT2	1.01217	0.0467463
ENSG00000163485	ADORA1	1.0132	0.0405831
ENSG00000160285	LSS	1.01337	0.00305802
ENSG00000274559	CU639417.1	1.01611	0.0352185
ENSG00000160271	RALGDS	1.01758	0.0219347
ENSG00000143643	TTC13	1.02087	0.0369568
ENSG00000026950	BTN3A1	1.02583	0.0429471
ENSG00000012232	EXTL3	1.02584	0.0326614
ENSG00000234289	H2BFS	1.02632	0.033524
ENSG00000174599	TRAM1L1	1.03133	0.0412364
ENSG00000236104	ZBTB22	1.03241	0.0141384
ENSG00000185813	PCYT2	1.03636	0.011695
ENSG00000168286	THAP11	1.03637	0.00441594
ENSG00000166292	TMEM100	1.03672	0.0390263
ENSG00000055211	GINM1	1.0382	0.0430282
ENSG00000171492	LRRC8D	1.03919	0.044975
ENSG00000170266	GLB1	1.0399	0.0464623
ENSG00000184792	OSBP2	1.04079	0.0104831
ENSG00000117616	RSRP1	1.04505	0.042232
ENSG00000102996	MMP15	1.04655	0.040383
ENSG00000121989	ACVR2A	1.04741	0.0174973
ENSG00000152127	MGAT5	1.04741	0.0453925
ENSG00000091136	LAMB1	1.04802	0.022942
ENSG00000145284	SCD5	1.04894	0.00559717
ENSG00000143537	ADAM15	1.05203	0.0416976
ENSG00000106479	ZNF862	1.0539	0.0453227
ENSG00000135778	NTPCR	1.05614	0.0235757
ENSG00000124067	SLC12A4	1.05648	0.0431512
ENSG00000204525	HLA-C	1.05702	0.0440705
ENSG00000158373	HIST1H2BD	1.05976	0.0115003
ENSG00000133027	PEMT	1.06044	0.0407822
ENSG00000170348	TMED10	1.06097	0.0419876
ENSG00000134882	UBAC2	1.0619	0.0266968
ENSG00000181666	HKR1	1.06221	0.00188573
ENSG00000104290	FZD3	1.06254	0.0258747
ENSG00000277117	FP565260.3	1.06275	0.0276108
ENSG00000141012	GALNS	1.06284	0.047098
ENSG00000105197	TIMM50	1.06355	0.0498505
ENSG00000073060	SCARB1	1.06406	0.0283019
ENSG00000175785	PRIMA1	1.06437	0.0105895
ENSG00000100968	NFATC4	1.06559	0.0196132
ENSG00000129151	BBOX1	1.06569	0.023696
ENSG00000168792	ABHD15	1.06572	0.046328
ENSG00000188002	AC026412.1	1.06613	0.0296559
ENSG00000261221	ZNF865	1.06926	0.00862575
ENSG00000175745	NR2F1	1.07245	0.0482539
ENSG00000154930	ACSS1	1.07273	0.00388206
ENSG00000145526	CDH18	1.07318	0.00388133
ENSG00000182220	ATP6AP2	1.0736	0.00652388
ENSG00000135124	P2RX4	1.07376	0.0307623
ENSG00000164626	KCNK5	1.07667	0.0263128
ENSG00000204310	AGPAT1	1.0772	0.0121945
ENSG00000198113	TOR4A	1.07874	0.0209251
ENSG00000197562	RAB40C	1.07942	0.0206211
ENSG00000196730	DAPK1	1.08112	0.0447441
ENSG00000143147	GPR161	1.08198	0.030386
ENSG00000196189	SEMA4A	1.08223	0.00323845
ENSG00000011638	TMEM159	1.08312	0.0199898
ENSG00000165102	HGSNAT	1.08332	0.0455397
ENSG00000179913	B3GNT3	1.08411	0.0111343
ENSG00000173950	XXYLT1	1.08498	0.0390108
ENSG00000173227	SYT12	1.08504	0.0171096
ENSG00000167861	HID1	1.08543	0.00383255
ENSG00000180867	PDIA3P1	1.08621	0.00487948
ENSG00000123453	SARDH	1.08762	0.0407545
ENSG00000176396	EID2	1.08932	0.0243213
ENSG00000215790	SLC35E2A	1.09068	0.00235404
ENSG00000078687	TNRC6C	1.09146	0.00702478
ENSG00000147421	HMBOX1	1.09151	0.0108357
ENSG00000159461	AMFR	1.09199	0.0103892
ENSG00000135317	SNX14	1.09262	0.0197125
ENSG00000116729	WLS	1.09326	0.0112007
ENSG00000185033	SEMA4B	1.09335	0.0123908
ENSG00000085831	TTC39A	1.09352	0.0205448
ENSG00000145911	N4BP3	1.09384	0.0466888
ENSG00000165661	QSOX2	1.09401	0.0425599
ENSG00000157593	SLC35B2	1.0948	0.0396117
ENSG00000168758	SEMA4C	1.09506	0.0259525
ENSG00000105726	ATP13A1	1.09571	0.0454531
ENSG00000103226	NOMO3	1.09574	0.0307028
ENSG00000110455	ACCS	1.09691	0.0499731
ENSG00000133943	DGLUCY	1.0984	0.0397998
ENSG00000164638	SLC29A4	1.09852	0.0280667
ENSG00000167615	LENG8	1.09909	0.0433503
ENSG00000169231	THBS3	1.10012	0.0337558
ENSG00000186020	ZNF529	1.10109	0.0126195
ENSG00000171365	CLCN5	1.10112	0.0353642
ENSG00000070413	DGCR2	1.10181	0.028023
ENSG00000173409	ARV1	1.10311	0.0217964
ENSG00000015133	CCDC88C	1.10465	0.0143805
ENSG00000142188	TMEM50B	1.10778	0.0061675
ENSG00000089597	GANAB	1.10941	0.0163805
ENSG00000099219	ERMP1	1.11077	0.0408505
ENSG00000139044	B4GALNT3	1.11208	0.0147159
ENSG00000163900	TMEM41A	1.11214	0.0118214
ENSG00000185475	TMEM179B	1.11229	0.0401355
ENSG00000142065	ZFP14	1.11309	0.0215649
ENSG00000100596	SPTLC2	1.11515	0.0111343
ENSG00000164048	ZNF589	1.11521	0.00664177
ENSG00000117362	APH1A	1.11687	0.00484996
ENSG00000105221	AKT2	1.12168	0.000107041
ENSG00000197822	OCLN	1.12302	0.0361402
ENSG00000160746	ANO10	1.12342	0.0412364
ENSG00000185896	LAMP1	1.12371	0.0416976
ENSG00000006712	PAF1	1.12395	0.0460669
ENSG00000136868	SLC31A1	1.12409	0.0219556
ENSG00000161671	EMC10	1.12522	0.0281702
ENSG00000129103	SUMF2	1.126	0.0300382
ENSG00000221869	CEBPD	1.12707	0.0431343
ENSG00000074621	SLC24A1	1.12717	0.0461585
ENSG00000181444	ZNF467	1.12758	0.0203014
ENSG00000139263	LRIG3	1.13214	0.045975
ENSG00000119888	EPCAM	1.13252	0.0426698
ENSG00000134755	DSC2	1.13439	0.0371537
ENSG00000184292	TACSTD2	1.13592	0.0316639
ENSG00000114650	SCAP	1.13644	0.0234392
ENSG00000127948	POR	1.13714	0.0472612
ENSG00000249471	ZNF324B	1.13726	0.0230977
ENSG00000188283	ZNF383	1.13781	0.018363
ENSG00000182195	LDOC1	1.13885	0.0293158
ENSG00000013523	ANGEL1	1.13892	0.0293894
ENSG00000049860	HEXB	1.1392	0.0416976
ENSG00000183196	CHST6	1.13956	0.0114351
ENSG00000072042	RDH11	1.14058	0.0333271
ENSG00000164241	C5orf63	1.14168	0.0271007
ENSG00000138463	DIRC2	1.14168	0.0214615
ENSG00000170153	RNF150	1.14389	0.0492929
ENSG00000197444	OGDHL	1.14545	0.00555639
ENSG00000005206	SPPL2B	1.14604	0.0326758
ENSG00000182197	EXT1	1.1464	0.0115473
ENSG00000104361	NIPAL2	1.14928	0.0354736
ENSG00000083812	ZNF324	1.15042	0.0108444
ENSG00000161904	LEMD2	1.15042	0.031377
ENSG00000170558	CDH2	1.15058	0.0429646
ENSG00000188613	NANOS1	1.1506	0.017046
ENSG00000182272	B4GALNT4	1.15067	0.00972528
ENSG00000023318	ERP44	1.15101	0.0463911
ENSG00000038002	AGA	1.1521	0.0283543
ENSG00000062282	DGAT2	1.1522	0.0399966
ENSG00000166681	BEX3	1.15324	0.0376518
ENSG00000159363	ATP13A2	1.15341	0.0489435
ENSG00000159063	ALG8	1.15357	0.0397314
ENSG00000244038	DDOST	1.15367	0.0146644
ENSG00000102316	MAGED2	1.15476	0.00184837
ENSG00000276180	HIST1H4I	1.15507	0.0418121
ENSG00000077782	FGFR1	1.15764	0.000851913
ENSG00000130202	NECTIN2	1.1583	0.0329825
ENSG00000179627	ZBTB42	1.15835	0.00615891
ENSG00000181038	METTL23	1.15853	0.0392241
ENSG00000175782	SLC35E3	1.15883	0.0123083
ENSG00000160298	C21orf58	1.15971	0.00227685
ENSG00000158158	CNNM4	1.16063	0.0389648
ENSG00000143578	CREB3L4	1.16099	0.00695063
ENSG00000100258	LMF2	1.16149	0.0390263
ENSG00000106392	C1GALT1	1.16452	0.0346686
ENSG00000185115	NSMCE3	1.16572	0.0382692
ENSG00000163623	NKX6-1	1.1678	0.00901173
ENSG00000124508	BTN2A2	1.16781	0.0295481
ENSG00000146416	AIG1	1.1686	0.0299641
ENSG00000114279	FGF12	1.16889	0.0436328
ENSG00000042445	RETSAT	1.16893	0.0116539
ENSG00000167565	SERTAD3	1.16901	0.0365856
ENSG00000198182	ZNF607	1.17032	0.00387699
ENSG00000167880	EVPL	1.17123	0.00646369
ENSG00000070081	NUCB2	1.1732	0.013441
ENSG00000135845	PIGC	1.17482	0.0236881
ENSG00000168778	TCTN2	1.17551	0.009045
ENSG00000167740	CYB5D2	1.17672	0.0146919
ENSG00000080189	SLC35C2	1.17939	0.030386
ENSG00000092094	OSGEP	1.18051	0.0124109
ENSG00000163389	POGLUT1	1.18102	0.0110653
ENSG00000080815	PSEN1	1.18185	0.0158589
ENSG00000197746	PSAP	1.18194	0.0173676
ENSG00000173818	ENDOV	1.18213	0.0313362
ENSG00000181513	ACBD4	1.18282	0.0296939
ENSG00000196405	EVL	1.18371	0.00806219
ENSG00000165804	ZNF219	1.18396	0.00268825
ENSG00000101474	APMAP	1.18442	0.0161583
ENSG00000144648	ACKR2	1.18594	0.000369199
ENSG00000186889	TMEM17	1.18673	0.0332007
ENSG00000141696	P3H4	1.18683	0.0354034
ENSG00000135245	HILPDA	1.18755	0.00533555
ENSG00000117791	37316	1.18944	0.0158063
ENSG00000064655	EYA2	1.19319	0.0326614
ENSG00000204983	PRSS1	1.19328	0.0338375
ENSG00000071889	FAM3A	1.19365	0.0481845
ENSG00000185164	NOMO2	1.19463	0.014596
ENSG00000197951	ZNF71	1.19506	0.00460495
ENSG00000067141	NEO1	1.19521	0.0294344
ENSG00000103042	SLC38A7	1.1953	0.0306017
ENSG00000198270	TMEM116	1.19646	0.0226269
ENSG00000152977	ZIC1	1.19693	0.000447529
ENSG00000129566	TEP1	1.1972	0.00863652
ENSG00000196422	PPP1R26	1.19757	0.0062265
ENSG00000106484	MEST	1.19928	0.00123083
ENSG00000168569	TMEM223	1.19965	0.0170352
ENSG00000133935	ERG28	1.20027	0.0265153
ENSG00000187049	TMEM216	1.20088	0.00862272
ENSG00000163472	TMEM79	1.20089	0.035492
ENSG00000163902	RPN1	1.20169	0.0285545
ENSG00000116990	MYCL	1.202	0.00413339
ENSG00000077585	GPR137B	1.20292	0.0112108
ENSG00000137474	MYO7A	1.2042	0.00033858
ENSG00000092068	SLC7A8	1.20445	0.0187701
ENSG00000049769	PPP1R3F	1.20517	0.0194167
ENSG00000099904	ZDHHC8	1.20531	0.0239324
ENSG00000118707	TGIF2	1.20641	0.00843098
ENSG00000157800	SLC37A3	1.20679	0.0053159
ENSG00000145687	SSBP2	1.20997	0.0454833
ENSG00000172183	ISG20	1.20999	0.0426698
ENSG00000142192	APP	1.21087	0.0139729
ENSG00000176533	GNG7	1.21207	0.0484005
ENSG00000163521	GLB1L	1.21217	0.00898929
ENSG00000100154	TTC28	1.2135	0.009069
ENSG00000183077	AFMID	1.21575	0.0216024
ENSG00000068001	HYAL2	1.21587	0.0179287
ENSG00000146072	TNFRSF21	1.21599	0.00248271
ENSG00000016391	CHDH	1.21654	0.0163203
ENSG00000184500	PROS1	1.21911	0.00863027
ENSG00000171135	JAGN1	1.21936	0.0403221
ENSG00000100321	SYNGR1	1.22007	0.00448786
ENSG00000166340	TPP1	1.22189	0.0124447
ENSG00000133678	TMEM254	1.22308	0.000857209
ENSG00000154079	SDHAF4	1.22314	0.0447096
ENSG00000163545	NUAK2	1.22465	0.000749111
ENSG00000143183	TMCO1	1.22498	0.0377544
ENSG00000213563	C8orf82	1.22531	0.0283019
ENSG00000170892	TSEN34	1.22559	0.0156145
ENSG00000101384	JAG1	1.22614	0.0215701
ENSG00000172264	MACROD2	1.22853	0.048952
ENSG00000172296	SPTLC3	1.22955	0.0148097
ENSG00000183605	SFXN4	1.23026	0.0291437
ENSG00000177707	NECTIN3	1.23039	0.0492904
ENSG00000178568	ERBB4	1.23086	0.0433644
ENSG00000179743	FLJ37453	1.23148	0.0126131
ENSG00000166289	PLEKHF1	1.23484	0.0259626
ENSG00000135617	PRADC1	1.23619	0.0487151
ENSG00000187123	LYPD6	1.23632	0.011459
ENSG00000122642	FKBP9	1.23652	0.00609576
ENSG00000197050	ZNF420	1.23687	0.00527928
ENSG00000139266	39873	1.23714	0.0136858
ENSG00000141699	RETREG3	1.23786	0.00735985
ENSG00000135622	SEMA4F	1.2381	0.00824257
ENSG00000169814	BTD	1.23827	0.0237399
ENSG00000169359	SLC33A1	1.23853	0.0208996
ENSG00000160963	COL26A1	1.23875	0.00149939
ENSG00000162604	TM2D1	1.23912	0.0131916
ENSG00000172164	SNTB1	1.24004	0.0364813
ENSG00000149582	TMEM25	1.24017	0.0112108
ENSG00000187994	RINL	1.24042	0.00480945
ENSG00000263961	RHEX	1.24105	0.0217912
ENSG00000146197	SCUBE3	1.24164	0.0309985
ENSG00000074855	ANO8	1.24221	0.0107542
ENSG00000184277	TM2D3	1.24257	0.0129268
ENSG00000198744	MTCO3P12	1.2429	0.0487151
ENSG00000134153	EMC7	1.24462	0.0278671
ENSG00000187609	EXD3	1.24478	0.0356277
ENSG00000058799	YIPF1	1.2451	0.0220209
ENSG00000140104	CLBA1	1.24572	0.00174928
ENSG00000162430	SELENON	1.24693	0.00512836
ENSG00000133466	C1QTNF6	1.24771	0.0155555
ENSG00000165782	PIP4P1	1.24884	0.00308232
ENSG00000179029	TMEM107	1.24938	0.0385605
ENSG00000158604	TMED4	1.25136	0.00427142
ENSG00000111843	TMEM14C	1.25355	0.00922022
ENSG00000251247	ZNF345	1.25355	0.0312046
ENSG00000120451	SNX19	1.2558	0.011027
ENSG00000121310	ECHDC2	1.25596	0.0049737
ENSG00000169255	B3GALNT1	1.25687	0.011027
ENSG00000158156	XKR8	1.257	0.0259044
ENSG00000182107	TMEM30B	1.25778	0.0306017
ENSG00000143771	CNIH4	1.25813	0.0199455
ENSG00000162738	VANGL2	1.25999	0.0037569
ENSG00000089351	GRAMD1A	1.26175	0.00108571
ENSG00000184840	TMED9	1.26326	0.0431683
ENSG00000092931	MFSD11	1.26404	0.00771269
ENSG00000188092	GPR89B	1.26838	0.00842575
ENSG00000110057	UNC93B1	1.26913	0.041533
ENSG00000268883	PNMA6B	1.26936	0.0440569
ENSG00000121073	SLC35B1	1.26938	0.0370217
ENSG00000153029	MR1	1.27074	0.0164268
ENSG00000100926	TM9SF1	1.27118	0.0210534
ENSG00000065361	ERBB3	1.27135	0.00119365
ENSG00000167004	PDIA3	1.27292	0.00485459
ENSG00000099139	PCSK5	1.27301	0.0323742
ENSG00000127990	SGCE	1.27321	0.0066638
ENSG00000124635	HIST1H2BJ	1.27343	0.0330785
ENSG00000153208	MERTK	1.27387	0.036713
ENSG00000149927	DOC2A	1.27554	0.0309382
ENSG00000167904	TMEM68	1.27618	0.00101117
ENSG00000170421	KRT8	1.27768	0.0124065
ENSG00000204386	NEU1	1.27959	0.0390557
ENSG00000176209	SMIM19	1.27967	0.0172582
ENSG00000121775	TMEM39B	1.28024	0.034092
ENSG00000134575	ACP2	1.28081	0.0333271
ENSG00000234912	SNHG20	1.28166	0.0260837
ENSG00000146411	SLC2A12	1.28281	0.0443816
ENSG00000182732	RGS6	1.28365	0.0359495
ENSG00000040608	RTN4R	1.28488	0.0443718
ENSG00000183098	GPC6	1.285	0.0381076
ENSG00000196793	ZNF239	1.28507	0.00695063
ENSG00000265298	AC132812.1	1.28561	0.0315071
ENSG00000259673	IQCH-AS1	1.28564	0.0353333
ENSG00000165092	ALDH1A1	1.28669	0.00371068
ENSG00000261183	SPINT1-AS1	1.28682	0.0435066
ENSG00000168216	LMBRD1	1.28768	0.0169205
ENSG00000071553	ATP6AP1	1.28772	0.0389135
ENSG00000215386	MIR99AHG	1.28793	0.0163995
ENSG00000163531	NFASC	1.28877	0.0228497
ENSG00000140199	SLC12A6	1.29128	0.0475593
ENSG00000125266	EFNB2	1.29148	0.0293377
ENSG00000068903	SIRT2	1.29237	6.36428e-05
ENSG00000174669	SLC29A2	1.29365	0.010131
ENSG00000133687	TMTC1	1.29371	0.0273797
ENSG00000147475	ERLIN2	1.29561	0.00824665
ENSG00000160191	PDE9A	1.29657	0.0213407
ENSG00000162694	EXTL2	1.29736	0.00129345
ENSG00000146828	SLC12A9	1.29768	0.0228191
ENSG00000146409	SLC18B1	1.29897	0.00708495
ENSG00000169919	GUSB	1.29916	0.0210476
ENSG00000176826	FKBP9P1	1.29996	0.00960297
ENSG00000259439	LINC01833	1.30011	0.0333382
ENSG00000110108	TMEM109	1.30045	0.0151954
ENSG00000052802	MSMO1	1.30075	0.0114026
ENSG00000276855	AC015922.3	1.3008	0.033386
ENSG00000251369	ZNF550	1.30126	0.0450263
ENSG00000164010	ERMAP	1.30189	0.0273937
ENSG00000228594	FNDC10	1.30259	0.0440526
ENSG00000165282	PIGO	1.30272	0.0074286
ENSG00000117262	GPR89A	1.30277	0.0101591
ENSG00000136816	TOR1B	1.30331	0.00735985
ENSG00000255690	TRIL	1.30384	0.00247005
ENSG00000186666	BCDIN3D	1.30479	0.00588569
ENSG00000163704	PRRT3	1.30756	0.00576574
ENSG00000160216	AGPAT3	1.30757	0.00321365
ENSG00000247903	AC024896.1	1.30759	0.0158898
ENSG00000100979	PLTP	1.3095	0.0437097
ENSG00000134363	FST	1.31001	0.000411519
ENSG00000172270	BSG	1.31304	0.0472744
ENSG00000140832	MARVELD3	1.31493	0.00641441
ENSG00000100889	PCK2	1.31611	0.0235757
ENSG00000142949	PTPRF	1.31618	0.0112007
ENSG00000187017	ESPN	1.31626	0.00347277
ENSG00000141736	ERBB2	1.31667	0.00356531
ENSG00000226137	BAIAP2-DT	1.31709	2.31321e-05
ENSG00000186007	LEMD1	1.31772	0.013904
ENSG00000144746	ARL6IP5	1.31842	0.011027
ENSG00000125457	MIF4GD	1.31856	0.0026517
ENSG00000115902	SLC1A4	1.32165	0.0265407
ENSG00000254285	KRT8P3	1.32622	0.00383255
ENSG00000189043	NDUFA4	1.3263	0.00979661
ENSG00000266970	AC061992.1	1.32723	0.032426
ENSG00000120820	GLT8D2	1.32823	0.0389914
ENSG00000105281	SLC1A5	1.32961	0.0402947
ENSG00000104635	SLC39A14	1.33107	0.0239324
ENSG00000130724	CHMP2A	1.3311	0.0495997
ENSG00000169241	SLC50A1	1.33241	0.00900823
ENSG00000169084	DHRSX	1.33256	0.0280259
ENSG00000161267	BDH1	1.33382	0.00090075
ENSG00000099953	MMP11	1.33477	0.0095666
ENSG00000140092	FBLN5	1.33537	0.00793114
ENSG00000146242	TPBG	1.33699	0.0356069
ENSG00000173638	SLC19A1	1.33815	0.0137856
ENSG00000108830	RND2	1.33828	0.0368591
ENSG00000103202	NME4	1.33995	0.00843631
ENSG00000128016	ZFP36	1.34031	0.00046997
ENSG00000064763	FAR2	1.34032	0.00589203
ENSG00000213676	ATF6B	1.34059	0.00294229
ENSG00000119699	TGFB3	1.34259	0.00504713
ENSG00000157470	FAM81A	1.34283	0.0260837
ENSG00000139182	CLSTN3	1.34334	0.00443659
ENSG00000131831	RAI2	1.34354	0.011776
ENSG00000087301	TXNDC16	1.34538	0.0355003
ENSG00000033327	GAB2	1.34596	0.00917659
ENSG00000196208	GREB1	1.34724	0.0249724
ENSG00000101337	TM9SF4	1.35051	0.00861775
ENSG00000164919	COX6C	1.35095	0.0451399
ENSG00000137414	FAM8A1	1.35111	0.0132474
ENSG00000186205	36951	1.3552	0.00302072
ENSG00000010810	FYN	1.35579	0.000470826
ENSG00000136444	RSAD1	1.35675	0.00180548
ENSG00000065485	PDIA5	1.35679	0.0128226
ENSG00000167191	GPRC5B	1.35763	0.000411519
ENSG00000142687	KIAA0319L	1.35811	0.00108018
ENSG00000123179	EBPL	1.35906	0.0468132
ENSG00000179178	TMEM125	1.35939	0.021665
ENSG00000105204	DYRK1B	1.35953	0.00138583
ENSG00000166145	SPINT1	1.36034	0.0203934
ENSG00000163399	ATP1A1	1.36039	0.0029419
ENSG00000167130	DOLPP1	1.36055	0.0167851
ENSG00000136213	CHST12	1.36176	0.0210476
ENSG00000174165	ZDHHC24	1.3629	0.0123168
ENSG00000198911	SREBF2	1.36532	0.00116501
ENSG00000160606	TLCD1	1.36616	0.0491523
ENSG00000172037	LAMB2	1.36673	0.00273429
ENSG00000178467	P4HTM	1.36679	0.0220209
ENSG00000213949	ITGA1	1.36736	0.0207766
ENSG00000183691	NOG	1.36759	0.00681877
ENSG00000162337	LRP5	1.37025	0.00370408
ENSG00000130881	LRP3	1.37083	0.000823062
ENSG00000145362	ANK2	1.37108	0.00698818
ENSG00000180891	CUEDC1	1.37224	0.000200702
ENSG00000197363	ZNF517	1.37349	0.00078899
ENSG00000149418	ST14	1.37386	0.0102261
ENSG00000235961	PNMA6A	1.37425	0.0230389
ENSG00000143443	C1orf56	1.37518	0.0101702
ENSG00000245680	ZNF585B	1.37557	0.00682217
ENSG00000105612	DNASE2	1.37561	0.0184512
ENSG00000135940	COX5B	1.37595	0.0437934
ENSG00000160223	ICOSLG	1.37624	0.00122407
ENSG00000070269	TMEM260	1.3763	0.00321838
ENSG00000186665	C17orf58	1.3779	0.000648049
ENSG00000269028	MTRNR2L12	1.37799	0.0269797
ENSG00000169116	PARM1	1.37845	0.0304569
ENSG00000245556	SCAMP1-AS1	1.37872	0.0108811
ENSG00000143315	PIGM	1.37969	0.00104009
ENSG00000012171	SEMA3B	1.38083	0.0138801
ENSG00000175283	DOLK	1.38267	0.0309112
ENSG00000227500	SCAMP4	1.38596	0.0101379
ENSG00000138316	ADAMTS14	1.38686	0.0168339
ENSG00000181885	CLDN7	1.38916	0.0128946
ENSG00000184678	HIST2H2BE	1.39068	3.76743e-05
ENSG00000261578	AP003119.3	1.39154	0.000185972
ENSG00000159164	SV2A	1.39231	0.0155556
ENSG00000185000	DGAT1	1.39276	0.011375
ENSG00000179403	VWA1	1.39401	0.0128483
ENSG00000197496	SLC2A10	1.39407	0.0377544
ENSG00000111666	CHPT1	1.3951	0.00101942
ENSG00000124574	ABCC10	1.39566	0.00873995
ENSG00000168476	REEP4	1.40032	0.0270615
ENSG00000088298	EDEM2	1.40101	0.00555952
ENSG00000250510	GPR162	1.40251	0.00388206
ENSG00000169683	LRRC45	1.40298	0.0161289
ENSG00000055118	KCNH2	1.40331	0.0108219
ENSG00000177239	MAN1B1	1.40376	0.0158322
ENSG00000174652	ZNF266	1.40405	0.000332496
ENSG00000185250	PPIL6	1.40546	0.0438435
ENSG00000139971	ARMH4	1.40726	0.0471955
ENSG00000067715	SYT1	1.40815	0.0422999
ENSG00000105429	MEGF8	1.40893	0.0016124
ENSG00000167543	TP53I13	1.41137	0.0242621
ENSG00000105088	OLFM2	1.41144	0.0107211
ENSG00000137216	TMEM63B	1.4115	0.00366335
ENSG00000068697	LAPTM4A	1.4116	0.00546233
ENSG00000160323	ADAMTS13	1.41182	0.0157766
ENSG00000169035	KLK7	1.41236	0.0255537
ENSG00000168591	TMUB2	1.41316	0.00647348
ENSG00000204366	ZBTB12	1.41459	0.0116092
ENSG00000170577	SIX2	1.41579	0.0353924
ENSG00000168077	SCARA3	1.42172	0.000254966
ENSG00000054654	SYNE2	1.42389	0.0345134
ENSG00000160325	CACFD1	1.42408	0.000884507
ENSG00000121064	SCPEP1	1.42511	0.000556823
ENSG00000106868	SUSD1	1.42611	0.00807987
ENSG00000101335	MYL9	1.42627	0.0301642
ENSG00000177830	CHID1	1.42775	0.0268789
ENSG00000263272	AC004148.2	1.42779	0.047098
ENSG00000185008	ROBO2	1.42878	0.021197
ENSG00000278828	HIST1H3H	1.42886	0.0293377
ENSG00000160404	TOR2A	1.42967	0.0132994
ENSG00000176887	SOX11	1.42973	5.96709e-05
ENSG00000137726	FXYD6	1.43125	0.0294883
ENSG00000085871	MGST2	1.43287	0.0326016
ENSG00000162086	ZNF75A	1.43397	0.00804016
ENSG00000116685	KIAA2013	1.43725	0.00662758
ENSG00000137103	TMEM8B	1.43753	0.000470826
ENSG00000154122	ANKH	1.43757	4.11864e-05
ENSG00000073849	ST6GAL1	1.4383	0.00871821
ENSG00000175197	DDIT3	1.43855	0.0431343
ENSG00000241852	C8orf58	1.43913	0.0252178
ENSG00000157601	MX1	1.43953	0.00794906
ENSG00000091986	CCDC80	1.44011	1.61519e-05
ENSG00000261819	AC138932.3	1.44068	0.00659015
ENSG00000083444	PLOD1	1.44073	0.00694207
ENSG00000197121	PGAP1	1.44106	0.0385526
ENSG00000112473	SLC39A7	1.44239	0.00995524
ENSG00000160392	C19orf47	1.44267	0.00037732
ENSG00000180573	HIST1H2AC	1.44311	0.000111261
ENSG00000101464	PIGU	1.44313	0.0122604
ENSG00000153714	LURAP1L	1.44353	0.0076431
ENSG00000148290	SURF1	1.44374	0.0393855
ENSG00000113396	SLC27A6	1.44396	0.028314
ENSG00000171094	ALK	1.44454	0.0377544
ENSG00000123989	CHPF	1.44522	0.010345
ENSG00000214046	SMIM7	1.44566	0.0195025
ENSG00000176454	LPCAT4	1.44652	0.0110576
ENSG00000073605	GSDMB	1.44799	0.0378293
ENSG00000188322	SBK1	1.44865	0.000322864
ENSG00000137509	PRCP	1.44871	0.00249697
ENSG00000178927	CYBC1	1.45058	0.00137986
ENSG00000277156	AL589743.5	1.45175	0.00787755
ENSG00000144455	SUMF1	1.45215	0.00124597
ENSG00000136237	RAPGEF5	1.45216	0.0430382
ENSG00000162572	SCNN1D	1.45234	0.0196643
ENSG00000119688	ABCD4	1.45249	0.00121799
ENSG00000090432	MUL1	1.45404	0.00932419
ENSG00000151743	AMN1	1.45415	0.0220209
ENSG00000248713	C4orf54	1.45581	0.038677
ENSG00000148600	CDHR1	1.45588	0.0358252
ENSG00000136943	CTSV	1.45618	0.00035634
ENSG00000178904	DPY19L3	1.45693	0.00482361
ENSG00000158850	B4GALT3	1.45782	0.00141939
ENSG00000141378	PTRH2	1.46047	0.0307039
ENSG00000138613	APH1B	1.46246	0.00242951
ENSG00000130508	PXDN	1.4637	0.00171765
ENSG00000163956	LRPAP1	1.464	0.0140484
ENSG00000118705	RPN2	1.46508	0.00473988
ENSG00000184441	AP001062.1	1.4654	0.0236396
ENSG00000171858	RPS21	1.46691	0.0477639
ENSG00000178607	ERN1	1.46707	0.0460287
ENSG00000197016	ZNF470	1.46814	0.0211921
ENSG00000099338	CATSPERG	1.46912	0.00781072
ENSG00000273802	HIST1H2BG	1.47005	0.00994425
ENSG00000169964	TMEM42	1.47215	0.012114
ENSG00000155893	PXYLP1	1.47374	0.00901004
ENSG00000109738	GLRB	1.47408	0.0038607
ENSG00000174456	C12orf76	1.4752	0.00106884
ENSG00000171227	TMEM37	1.4752	0.0255966
ENSG00000167912	AC090152.1	1.47575	0.0061675
ENSG00000196511	TPK1	1.47585	0.000270766
ENSG00000126016	AMOT	1.47591	0.000501954
ENSG00000109323	MANBA	1.4762	0.00141893
ENSG00000274750	HIST1H3E	1.47818	0.00659015
ENSG00000141349	G6PC3	1.47828	0.0206417
ENSG00000064115	TM7SF3	1.47844	0.00288013
ENSG00000162736	NCSTN	1.47847	0.00175489
ENSG00000130175	PRKCSH	1.47922	0.0159857
ENSG00000197558	SSPO	1.48033	0.0194367
ENSG00000182580	EPHB3	1.48059	0.00149699
ENSG00000113269	RNF130	1.48074	0.00111831
ENSG00000132581	SDF2	1.48081	0.0118625
ENSG00000212864	RNF208	1.48082	0.0349782
ENSG00000143162	CREG1	1.48153	0.00246756
ENSG00000225663	MCRIP1	1.48172	0.0199683
ENSG00000144567	RETREG2	1.48395	0.00227452
ENSG00000184489	PTP4A3	1.48466	0.00437507
ENSG00000161996	WDR90	1.48619	0.000231098
ENSG00000164414	SLC35A1	1.48655	0.0077589
ENSG00000143303	RRNAD1	1.48747	0.00168629
ENSG00000227124	ZNF717	1.48772	0.00204464
ENSG00000132182	NUP210	1.48809	0.000866932
ENSG00000105617	LENG1	1.48899	0.0440526
ENSG00000197858	GPAA1	1.48908	0.0093624
ENSG00000131242	RAB11FIP4	1.49081	2.69979e-05
ENSG00000113494	PRLR	1.49331	0.0456112
ENSG00000145945	FAM50B	1.49344	0.0313159
ENSG00000137819	PAQR5	1.49414	0.00126641
ENSG00000135506	OS9	1.49455	0.00130364
ENSG00000153896	ZNF599	1.49499	0.00383678
ENSG00000138696	BMPR1B	1.4957	0.000514966
ENSG00000099194	SCD	1.49626	0.000660592
ENSG00000180340	FZD2	1.49706	0.00816905
ENSG00000221947	XKR9	1.49829	0.0373455
ENSG00000100814	CCNB1IP1	1.49941	2.96806e-05
ENSG00000111962	UST	1.50009	0.000722851
ENSG00000232320	AC009299.2	1.50102	0.0343789
ENSG00000057252	SOAT1	1.50105	0.0119427
ENSG00000160233	LRRC3	1.50148	0.00114272
ENSG00000084444	FAM234B	1.50231	0.00209772
ENSG00000124155	PIGT	1.50257	0.00294158
ENSG00000184867	ARMCX2	1.50447	2.81579e-05
ENSG00000272668	AL590560.2	1.50471	0.0458131
ENSG00000198846	TOX	1.50539	0.0269241
ENSG00000174871	CNIH2	1.5058	0.0255966
ENSG00000163638	ADAMTS9	1.50755	0.00687
ENSG00000110011	DNAJC4	1.50813	0.0080591
ENSG00000184083	FAM120C	1.50875	0.000198458
ENSG00000174915	PTDSS2	1.509	0.0284697
ENSG00000197119	SLC25A29	1.50906	0.000349597
ENSG00000081177	EXD2	1.51015	0.00418938
ENSG00000128039	SRD5A3	1.51114	0.00516986
ENSG00000146555	SDK1	1.51177	0.00191702
ENSG00000250091	DNAH10OS	1.51234	0.0453777
ENSG00000174132	FAM174A	1.51268	0.00158593
ENSG00000133597	ADCK2	1.51382	0.0014403
ENSG00000166794	PPIB	1.51541	0.0129025
ENSG00000099337	KCNK6	1.51585	0.00641441
ENSG00000149573	MPZL2	1.51948	0.000439184
ENSG00000168936	TMEM129	1.52021	0.000146003
ENSG00000166997	CNPY4	1.52022	0.0307195
ENSG00000101439	CST3	1.5213	0.0337558
ENSG00000121057	AKAP1	1.52151	0.000861491
ENSG00000112759	SLC29A1	1.52205	0.000679931
ENSG00000235725	AC007389.3	1.52372	0.0237399
ENSG00000168938	PPIC	1.52422	0.00695063
ENSG00000167123	CERCAM	1.52446	0.00727087
ENSG00000164683	HEY1	1.52471	4.92033e-05
ENSG00000149541	B3GAT3	1.52513	0.0327721
ENSG00000006042	TMEM98	1.5254	0.0151255
ENSG00000136378	ADAMTS7	1.52557	0.0042302
ENSG00000154265	ABCA5	1.52572	0.00366335
ENSG00000109066	TMEM104	1.52596	0.00362361
ENSG00000126106	TMEM53	1.52695	0.0183675
ENSG00000180879	SSR4	1.5272	0.0477684
ENSG00000204852	TCTN1	1.52775	0.000124822
ENSG00000134716	CYP2J2	1.52838	0.0200763
ENSG00000165512	ZNF22	1.52877	0.00554835
ENSG00000144712	CAND2	1.53017	0.0235654
ENSG00000163382	NAXE	1.53057	0.0285022
ENSG00000272734	ADIRF-AS1	1.53148	0.000556823
ENSG00000135540	NHSL1	1.53772	0.00134145
ENSG00000008283	CYB561	1.53853	0.000689932
ENSG00000278594	AL589182.2	1.53883	0.00374352
ENSG00000123191	ATP7B	1.54192	0.0278671
ENSG00000124587	PEX6	1.54193	0.000163377
ENSG00000128602	SMO	1.54288	0.00124379
ENSG00000186480	INSIG1	1.54441	0.000259898
ENSG00000140511	HAPLN3	1.54476	7.2186e-05
ENSG00000186026	ZNF284	1.5471	0.0165665
ENSG00000214063	TSPAN4	1.55066	0.00899084
ENSG00000144026	ZNF514	1.55299	0.00935213
ENSG00000251161	AC020661.1	1.55321	0.0494514
ENSG00000171130	ATP6V0E2	1.55434	0.000207155
ENSG00000130844	ZNF331	1.5545	0.000470987
ENSG00000243943	ZNF512	1.55542	2.92927e-05
ENSG00000161395	PGAP3	1.55901	0.0067925
ENSG00000179163	FUCA1	1.56044	0.000923184
ENSG00000100564	PIGH	1.5676	0.000940326
ENSG00000173599	PC	1.56961	9.9611e-06
ENSG00000105136	ZNF419	1.57058	0.000940326
ENSG00000127863	TNFRSF19	1.57345	0.0395665
ENSG00000181392	SYNE4	1.57391	0.0344247
ENSG00000129455	KLK8	1.57483	0.0101753
ENSG00000135119	RNFT2	1.57484	0.04473
ENSG00000182871	COL18A1	1.57873	2.95777e-06
ENSG00000167840	ZNF232	1.57974	0.0159179
ENSG00000253320	AZIN1-AS1	1.58075	0.0335528
ENSG00000067445	TRO	1.58131	0.000833003
ENSG00000172269	DPAGT1	1.5832	0.00434393
ENSG00000179431	FJX1	1.58434	0.00129063
ENSG00000105677	TMEM147	1.58455	0.0174955
ENSG00000163479	SSR2	1.58723	0.0187968
ENSG00000261324	AC010168.2	1.5875	0.00696315
ENSG00000171033	PKIA	1.58969	0.0226911
ENSG00000158055	GRHL3	1.5908	0.025595
ENSG00000177042	TMEM80	1.59346	0.00261944
ENSG00000008300	CELSR3	1.59622	0.00289022
ENSG00000253958	CLDN23	1.59652	0.030562
ENSG00000189143	CLDN4	1.59726	0.00159898
ENSG00000060642	PIGV	1.60305	0.000467244
ENSG00000138085	ATRAID	1.60571	0.0051851
ENSG00000275234	AC010503.4	1.6059	0.0437825
ENSG00000173531	MST1	1.60592	0.019387
ENSG00000063180	CA11	1.60792	0.00856558
ENSG00000000003	TSPAN6	1.60841	0.000758598
ENSG00000145147	SLIT2	1.60899	0.00694613
ENSG00000159208	CIART	1.61053	0.000622234
ENSG00000119638	NEK9	1.61153	0.00157194
ENSG00000108679	LGALS3BP	1.6119	0.00541486
ENSG00000165816	VWA2	1.61391	0.0493288
ENSG00000235374	SSR4P1	1.61501	0.0222723
ENSG00000107331	ABCA2	1.61707	0.00177842
ENSG00000179104	TMTC2	1.61792	0.0152241
ENSG00000104814	MAP4K1	1.61809	0.00312538
ENSG00000210196	MT-TP	1.62063	0.0233391
ENSG00000174808	BTC	1.62098	0.0033879
ENSG00000187764	SEMA4D	1.62109	0.000100955
ENSG00000136352	NKX2-1	1.62159	0.000379689
ENSG00000185070	FLRT2	1.62305	0.00755928
ENSG00000008394	MGST1	1.62339	0.00127054
ENSG00000143036	SLC44A3	1.62449	0.00149215
ENSG00000134897	BIVM	1.62653	0.0153404
ENSG00000082196	C1QTNF3	1.62666	0.0490578
ENSG00000123131	PRDX4	1.62819	0.0105361
ENSG00000075275	CELSR1	1.62982	0.00107736
ENSG00000184908	CLCNKB	1.63078	0.0148536
ENSG00000233030	AC243772.2	1.63123	0.00846148
ENSG00000176428	VPS37D	1.6329	0.0323325
ENSG00000106078	COBL	1.63298	0.0200448
ENSG00000277701	AC159540.2	1.6335	0.0170365
ENSG00000170382	LRRN2	1.63377	0.000211771
ENSG00000150630	VEGFC	1.63466	0.0233903
ENSG00000166770	ZNF667-AS1	1.63474	0.0153225
ENSG00000120915	EPHX2	1.63669	4.96205e-06
ENSG00000198121	LPAR1	1.6387	0.00209772
ENSG00000160345	C9orf116	1.63886	0.0226911
ENSG00000108947	EFNB3	1.63893	0.000226618
ENSG00000153132	CLGN	1.63909	0.00690532
ENSG00000243364	EFNA4	1.63911	0.00491662
ENSG00000272141	AL390719.2	1.63976	0.0459112
ENSG00000165240	ATP7A	1.64011	0.0306426
ENSG00000154175	ABI3BP	1.64019	0.0311691
ENSG00000126217	MCF2L	1.64053	0.000368462
ENSG00000026559	KCNG1	1.64348	0.000501661
ENSG00000196968	FUT11	1.64388	0.0011691
ENSG00000130768	SMPDL3B	1.64527	0.000467244
ENSG00000117480	FAAH	1.64597	0.00655226
ENSG00000132164	SLC6A11	1.64842	0.000367776
ENSG00000196371	FUT4	1.64939	0.0104057
ENSG00000169660	HEXD	1.64945	0.000708208
ENSG00000169105	CHST14	1.65002	0.000940326
ENSG00000099203	TMED1	1.65062	0.00119902
ENSG00000123892	RAB38	1.65195	0.00669466
ENSG00000169223	LMAN2	1.65247	0.0158063
ENSG00000134901	KDELC1	1.65345	0.001471
ENSG00000186104	CYP2R1	1.65353	0.000478086
ENSG00000232022	FAAHP1	1.6543	0.0447441
ENSG00000168140	VASN	1.65586	5.80081e-05
ENSG00000267466	AC021683.1	1.65674	0.0227689
ENSG00000104763	ASAH1	1.65808	5.46293e-05
ENSG00000213614	HEXA	1.6594	0.00157717
ENSG00000184368	MAP7D2	1.66035	0.00519928
ENSG00000067221	STOML1	1.66096	0.00448216
ENSG00000065600	TMEM206	1.66104	0.00512836
ENSG00000134824	FADS2	1.66145	0.000397823
ENSG00000125841	NRSN2	1.66171	0.000301634
ENSG00000167925	GHDC	1.6623	0.00352948
ENSG00000235706	DICER1-AS1	1.66238	0.0184705
ENSG00000002586	CD99	1.66292	0.00105211
ENSG00000014257	ACPP	1.66376	3.08554e-05
ENSG00000213420	GPC2	1.66384	0.022942
ENSG00000089820	ARHGAP4	1.66497	0.0164268
ENSG00000176401	EID2B	1.66498	0.00502556
ENSG00000104723	TUSC3	1.66524	0.000188255
ENSG00000196743	GM2A	1.66639	0.000404626
ENSG00000172893	DHCR7	1.6681	0.00114272
ENSG00000167775	CD320	1.66997	0.00998585
ENSG00000112655	PTK7	1.6731	0.000217827
ENSG00000143554	SLC27A3	1.67321	0.00294978
ENSG00000137404	NRM	1.67416	0.031377
ENSG00000103888	CEMIP	1.67571	0.0153672
ENSG00000050555	LAMC3	1.67653	0.00113445
ENSG00000172738	TMEM217	1.67706	0.0461173
ENSG00000271926	AC008972.1	1.67742	0.00758452
ENSG00000163703	CRELD1	1.67812	0.000348723
ENSG00000078401	EDN1	1.67944	0.00296366
ENSG00000239887	C1orf226	1.68201	0.0127135
ENSG00000100612	DHRS7	1.684	0.000225152
ENSG00000132563	REEP2	1.68534	0.027165
ENSG00000123384	LRP1	1.68565	0.00539143
ENSG00000136247	ZDHHC4	1.68628	5.12722e-05
ENSG00000188883	KLRG2	1.68735	1.59354e-05
ENSG00000164535	DAGLB	1.68781	0.00814421
ENSG00000102934	PLLP	1.68848	0.000453799
ENSG00000042286	AIFM2	1.68878	0.000167242
ENSG00000165716	DIPK1B	1.69034	0.000378181
ENSG00000197915	HRNR	1.69562	0.0298826
ENSG00000102854	MSLN	1.69611	0.0105497
ENSG00000100600	LGMN	1.69806	0.00135563
ENSG00000126243	LRFN3	1.70178	0.000126897
ENSG00000165621	OXGR1	1.70244	0.0325474
ENSG00000158014	SLC30A2	1.70292	0.0279014
ENSG00000110651	CD81	1.70361	0.00899084
ENSG00000090581	GNPTG	1.70368	0.00249697
ENSG00000163235	TGFA	1.70403	0.00526561
ENSG00000162755	KLHDC9	1.70457	0.0154263
ENSG00000112796	ENPP5	1.70608	0.000397362
ENSG00000164081	TEX264	1.70653	0.0113832
ENSG00000117322	CR2	1.70712	0.0411876
ENSG00000170175	CHRNB1	1.70801	0.000196412
ENSG00000111057	KRT18	1.70902	0.00733459
ENSG00000229833	PET100	1.71025	0.0331852
ENSG00000114544	SLC41A3	1.71286	2.71442e-05
ENSG00000157388	CACNA1D	1.71344	0.00113716
ENSG00000159714	ZDHHC1	1.71444	0.0159193
ENSG00000185187	SIGIRR	1.71492	0.00812962
ENSG00000180758	GPR157	1.71501	1.70229e-05
ENSG00000104823	ECH1	1.71731	0.0196132
ENSG00000198663	C6orf89	1.7183	6.47912e-05
ENSG00000120784	ZFP30	1.7217	0.00258693
ENSG00000061656	SPAG4	1.72356	0.0103071
ENSG00000172366	MCRIP2	1.72413	0.0183117
ENSG00000108370	RGS9	1.72448	0.00106425
ENSG00000144290	SLC4A10	1.72482	0.0229936
ENSG00000278952	AP003068.4	1.72507	0.0112723
ENSG00000137207	YIPF3	1.72556	0.00266783
ENSG00000261888	AC144831.1	1.72626	0.00484183
ENSG00000280128	AL662795.2	1.72725	0.000184723
ENSG00000130714	POMT1	1.72841	0.00149016
ENSG00000137563	GGH	1.72899	0.000873423
ENSG00000126062	TMEM115	1.72927	0.0063944
ENSG00000179598	PLD6	1.73014	0.000765649
ENSG00000100299	ARSA	1.73133	0.00302072
ENSG00000109736	MFSD10	1.73136	0.0100985
ENSG00000119899	SLC17A5	1.732	0.000493208
ENSG00000105404	RABAC1	1.73316	0.0485824
ENSG00000132561	MATN2	1.73371	1.50113e-05
ENSG00000090932	DLL3	1.73404	0.00331492
ENSG00000154309	DISP1	1.73433	0.000609214
ENSG00000064545	TMEM161A	1.73525	0.0137522
ENSG00000181458	TMEM45A	1.73732	0.00207992
ENSG00000186283	TOR3A	1.73959	0.0037734
ENSG00000131730	CKMT2	1.74081	0.0236051
ENSG00000167476	JSRP1	1.74159	0.0498493
ENSG00000091972	CD200	1.7428	0.00343802
ENSG00000149257	SERPINH1	1.74309	0.00614286
ENSG00000138615	CILP	1.74341	2.94419e-07
ENSG00000145014	TMEM44	1.74414	0.00159347
ENSG00000127419	TMEM175	1.74523	0.00571528
ENSG00000172243	CLEC7A	1.74655	0.0345114
ENSG00000174586	ZNF497	1.74703	0.0126487
ENSG00000085117	CD82	1.74717	1.68015e-08
ENSG00000196867	ZFP28	1.74828	0.00354933
ENSG00000181396	OGFOD3	1.75064	0.000970373
ENSG00000112414	ADGRG6	1.75092	0.00915369
ENSG00000145882	PCYOX1L	1.75418	0.000333302
ENSG00000226308	AL122058.1	1.75486	0.00533598
ENSG00000105193	RPS16	1.75494	0.0100231
ENSG00000170477	KRT4	1.75618	0.00082701
ENSG00000181045	SLC26A11	1.75756	0.00174928
ENSG00000169738	DCXR	1.75936	0.0222284
ENSG00000248590	GLDCP1	1.75939	0.0150396
ENSG00000269842	AC011453.1	1.75976	0.011027
ENSG00000143217	NECTIN4	1.76031	1.84176e-05
ENSG00000137700	SLC37A4	1.76031	1.19173e-05
ENSG00000178980	SELENOW	1.76298	0.00963379
ENSG00000140398	NEIL1	1.76405	0.0165184
ENSG00000154822	PLCL2	1.76648	0.0347433
ENSG00000182534	MXRA7	1.76914	0.000240589
ENSG00000111052	LIN7A	1.76956	0.0280259
ENSG00000221988	PPT2	1.77017	0.0301437
ENSG00000175274	TP53I11	1.77039	3.46464e-09
ENSG00000116667	C1orf21	1.7704	0.00046375
ENSG00000196872	KIAA1211L	1.77132	0.000447529
ENSG00000152454	ZNF256	1.77212	0.00225737
ENSG00000100033	PRODH	1.77228	0.0155558
ENSG00000115275	MOGS	1.77344	0.000136534
ENSG00000169733	RFNG	1.77423	0.000305169
ENSG00000143995	MEIS1	1.77486	3.51247e-09
ENSG00000174951	FUT1	1.77487	0.00230577
ENSG00000174938	SEZ6L2	1.7771	0.000333098
ENSG00000105227	PRX	1.77762	5.33593e-07
ENSG00000111275	ALDH2	1.77769	0.000678713
ENSG00000109016	DHRS7B	1.77807	0.00743271
ENSG00000152154	TMEM178A	1.77863	0.00599675
ENSG00000141337	ARSG	1.7793	0.000579646
ENSG00000178715	AL450998.1	1.78025	0.0110796
ENSG00000267432	DNAH17-AS1	1.78045	0.0159193
ENSG00000168824	NSG1	1.78046	0.0213407
ENSG00000110881	ASIC1	1.78155	5.85474e-06
ENSG00000082781	ITGB5	1.78238	0.00213927
ENSG00000115884	SDC1	1.78318	0.000471408
ENSG00000070601	FRMPD1	1.78401	0.00273051
ENSG00000270882	HIST2H4A	1.7847	9.19487e-07
ENSG00000178445	GLDC	1.78798	4.11237e-05
ENSG00000114200	BCHE	1.78823	0.00758877
ENSG00000167964	RAB26	1.78928	0.00500585
ENSG00000095539	SEMA4G	1.79045	0.000177845
ENSG00000203811	HIST2H3C	1.79154	0.0103355
ENSG00000203852	HIST2H3A	1.79156	0.0101841
ENSG00000148204	CRB2	1.79344	0.0221061
ENSG00000165238	WNK2	1.79487	4.74318e-07
ENSG00000215270	AP000523.1	1.79531	0.00107736
ENSG00000016402	IL20RA	1.79551	0.000181366
ENSG00000268205	AC005261.1	1.79785	0.0063169
ENSG00000142973	CYP4B1	1.80123	0.000620562
ENSG00000133195	SLC39A11	1.80148	5.91708e-05
ENSG00000088836	SLC4A11	1.80258	8.24298e-06
ENSG00000110013	SIAE	1.80506	1.96981e-05
ENSG00000116209	TMEM59	1.80587	2.27567e-05
ENSG00000196547	MAN2A2	1.80608	0.00176019
ENSG00000270276	HIST2H4B	1.80981	5.98736e-07
ENSG00000103196	CRISPLD2	1.81102	9.97998e-07
ENSG00000213123	TCTEX1D2	1.8119	0.0459112
ENSG00000128000	ZNF780B	1.81466	0.000393627
ENSG00000164099	PRSS12	1.81554	2.3547e-05
ENSG00000236924	AL162411.1	1.81562	0.0459453
ENSG00000153982	GDPD1	1.81723	0.00950288
ENSG00000130304	SLC27A1	1.82022	0.000730668
ENSG00000204237	OXLD1	1.82059	0.00414819
ENSG00000104805	NUCB1	1.82153	0.00330322
ENSG00000169908	TM4SF1	1.82171	1.2354e-05
ENSG00000198840	MT-ND3	1.82224	0.0195831
ENSG00000182612	TSPAN10	1.82238	0.0444691
ENSG00000137266	SLC22A23	1.8239	0.000139905
[truncated: 864 more rows]
