# Supplementary material for: CTCFL regulates the PI3K-Akt pathway and it is a target for personalized ovarian cancer therapy
Source: NPJ Syst Biol Appl. 2022 Feb 7;8:5. doi: 10.1038/s41540-022-00214-z (PMC8821627; doi:10.1038/s41540-022-00214-z)
Supplement: Supplementary file 3 — Supplementary Data 2 [file 41540_2022_214_MOESM3_ESM.xlsx]

## Sheet: Sheet1
CTCFL predicted BSs
Gene name	E-value	Found Binding Site	BORIS binding site coordinates
VEGFA	0.056	CACTAGGGGGCGCT	chr6:43769632-43769645
IL12A	0.21	CGGCAGGGGGCGCT	chr3:159988708-159988721
WSCD2	0.32	CCAGCAGGGGGC	chr12:108194029-108194040
MYO7A	0.43	CAACAGGGGGC	chr11:77128993-77129003
BOC	0.46	CCTAGGGGGCA	chr3:113249521-113249531
RBM20	1.2	CCAGGGGGCGT	chr10:110644229-110644239
CDH23	1.3	CACCAGGGGG	chr10:71438950-71438959
ADAMTS15	1.3	CTCCAGGGGC	chr11:130448525-130448534
GCNT3	1.5	CAGCAGGTGGCT	chr15:59616666-59616677
FHOD3	1.6	CACCAGGTGGC	chr18:36297255-36297265
ATP2C2	1.7	GCAGAGGGCACC	chr16:84367442-84367453
CTSL	1.9	CAGGGGGCA	chr9:87727529-87727537
PCDH7	1.9	CTCCAGGGGCCGC	chr4:30719554-30719566
GDF15	2	CCAGAGGGCG	chr19:18385057-18385066
NFASC	2.1	CAAGGGGGCT	chr1:204944131-204944140
CALB2	2.2	CAGGGGGCC	chr16:71370228-71370236
INHBE	2.6	CAGGGGGCA	chr12:57454562-57454570
COL26A1	4	AGGGGGCG	chr7:101362809-101362816
LAMC3	4.5	AGGGGGCA	chr9:131008566-131008573
SOX9	5.4	CAGGGGGC	chr17:72121371-72121378
CLCNKA	6	TCCAGGGG	chr1:16022609-16022616
MAP1B	6.1	CAGGGGGCG	chr5:72107426-72107434
CXCL8	6.4	AGGGGGCA	chr4:73740052-73740059
TGFBI	8.4	CGCCAGGGG	chr5:136028926-136028934
TRPV6	0.087	CCACCAGGGGGC	chr7:142873431-142873442
SECTM1	0.2	CCGCCAGGGGGCA	chr17:82321610-82321622
FREM1	0.36	CCTACAGGGGGC	chr9:14737372-14737383
FAM198B	0.65	CCAGGGGGCG	chr4:158125726-158125735
VTCN1	0.68	CTCCAGGGGGC	chr1:117155803-117155813
ANXA8	0.74	CAGTAGGGGGCA	chr10:47460549-47460560
KRT4	1.1	CCACCAGGAGGC	chr12:52805130-52805141
CCDC3	1.4	CAGGGGGC	chr10:12897704-12897711
CTCFL	0.29	AGGGGGCGCTC	chr20:57526444-57526454
CYP24A1	1.7	CCACCAGGGG	chr20:54155450-54155459
TNS4	1.9	CAGCAGGGGGAAC	chr17:40476962-40476974
CHFR	2	TCAGGGGGC	chr12:132841453-132841461
IER3	2.2	CAGCAGGGGG	chr6:30743573-30743582
KIF3C	2.3	CACCAGGTGGC	chr2:25927295-25927305
SLC7A8	2.3	CCTCCAGGGG	chr14:23125570-23125579
MMP7	3.5	CAGCAGGAGGCA	chr11:102518905-102518916
SYT13	4.1	GCAGGGGGC	chr11:45243246-45243254
EDN2	4.3	CAAGGGGGCA	chr1:41477441-41477450
RCAN2	4.5	CAACAGGGGG	chr6:46223080-46223089
GGT6	5.1	CCCAGGAGGC	chr17:4556765-4556774
RIC3	6.4	CACCAGGGG	chr11:8110233-8110241
STEAP4	6.8	CTTCAGGGGG	chr7:88278192-88278201
MAP7D2	8.3	TAGGGGGC	chrX:20010474-20010481
CILP	8.7	TAGGGGGCG	chr15:65195899-65195907
